# Supplementary material for: Is Infant and Young Child-feeding (IYCF) a potential double-duty strategy to prevent the double burden of malnutrition among children at the critical age? Evidence of association from urban slums in Pune, Maharashtra, India
Source: PLoS One. 2022 Dec 1;17(12):e0278152. doi: 10.1371/journal.pone.0278152 (PMC9714859; doi:10.1371/journal.pone.0278152)
Supplement: S1 Data — (XLSX) [file pone.0278152.s005.xlsx]

## Sheet: Sheet1
Form No	education	family mem	age of youngest	length1	2	wt 1	wt2	MUAC1	MUAC2	EDEMA	Breasd fed within 1 hr	anything else bef Initiation	continue bf	colostrum	COW MILK	porrigge	Infant foods	Others	bottle	age of CF	BF cont	other milk
1	12	3	3	61.3	61	4.8	4.8			No	No	Yes	Yes	Yes	No	No	No	No	No			0
2	9	6	6	70	72	7.6	7.9	14	13.5	No	Yes	No	Yes	Yes					No	6	Yes	1
3	11	7	7	64.5	63	5.8	5.7	11	12	No	Yes	No	Yes	Yes					No	6	Yes	0
4	8	6	19	75	74	8.07	8	12	12	No	No	Yes	Yes	Yes	No	No	No	No	No	12	Yes	0
5	10	5	8	67.5	67	7.2	7.1	12.5	12.5	No	No	Yes	Yes	Yes					No	7	Yes	0
6	12	7	11	74.5	74.5	9.5	10	13	14	No	Yes	Yes	Yes	Yes					No	7	Yes	1
7	9	6	23	78	77	9.7	9.6	13.5	13	No	Yes	No	Yes	Yes					No	6	Yes	0
8	3	4	7	65	65	6.4	6.4	12.5	12.5	No	Yes	No	Yes	Yes	No	No	No	No	No	6	Yes	1
9	10	8	2	62.5	62.5	5.1	5.3	10	11	No	Yes	No	Yes	Yes	No	No	No	No	No			0
10	8	4	13	73	73	8.2	8.2	13	13.5	No	No	No	Yes	Yes	Yes	Yes	No	No	No	6	Yes	1
11	12	9	12	71	69.5	7.6	7.6	13	12	No	Yes	No	Yes	Yes	No	No	No	No	Yes	6	Yes	2
12	12	12	8			6	6			No	No	No	Yes	Yes	No	No	No	No	No			0
13	15	5	18	75	74	9.8	9.9	14	13	No	Yes	No	Yes	Yes					No	7	Yes	2
14	12	11	22	73	74	10	10.2	13	14	No	Yes	No	Yes	Yes					No	7	Yes	0
15	7	5	22	72	73	8.7	8.7	13	13	No	No	Yes	Yes	Yes	No	No	No	No	Yes	7	Yes	0
16	10	3	11	73	74	8.5	8.6	14	14	No	No	Yes	No	Yes	Yes	No	No	No	Yes	3	No	0
17	15	3	6	67	67	7.2	7.1	13.5	13	No	No	Yes	Yes	Yes	No	No	No	No	No	7	Yes	0
18	12	6	13	70	70.5	6.6	7.1	11	11	No	Yes	No	Yes	Yes	No	No	No	No	No	8	Yes	1
19	10	4	10	73.1	73.1	6.5	6.5	13	13	No	Yes	No	Yes	Yes	No	No	No	No	No	7	Yes	1
20	8	10	15	78	79	10.7	10.7	13	13	No	Yes	No	Yes	Yes	Yes	No	No	No	Yes	2	No	4
21	10	5	20	79	79	10.6	10.1	14	14	No	Yes	No	Yes	Yes	No	No	No	No	No	6	Yes	3
22	9	4	9	68.5	69	6.9	6.9	13	13	No	Yes	No	Yes	Yes	No	No	No	No	No	6	Yes	0
23	13	4	5	60	60	7.7	7.6			No	No	Yes	Yes	Yes	No	No	No	No	Yes			0
24	12	11	14	77.5	77	7.7	7.7	11	10	No	No	No	Yes	Yes					No	6	Yes	1
25	3	4	12	65	66	6.9	6.9	11.5	11.5	No	Yes	No	Yes	Yes	No	No	No	No	Yes	6	Yes	3
26	15	6	16	71	72	10.6	10.6	13.5	14	No	No	Dont know	Yes	Yes	No	No	No	No	No	7	Yes	0
27	12	5	7	72	72	7.2	7.3	13	13	No	Yes	No	Yes	Yes	No	No	No	No	No	7	Yes	0
28	6	9	22	83.9	83.9	11.8	11.8	13	13	No	Yes	No	Yes	Yes	No	No	No	Yes	No	7	Yes	0
29	12	4	5	67.1	67	6.7	6.7			No	No	No	Yes	Yes	No	No	No	No	No			0
30	12	4	1	56.2	56	4	3.9			No	No	Yes	Yes	Yes	No	No	No	No	No			0
31	15	5	23	86	87	11.6	12	13	13	No	No	Yes	Yes	Yes					Yes	7	Yes	1
32	12	8	20	79.5	79	10.7	10.7	13	14	No	Yes	No	Yes	Yes	No	No	No	No	No	6	Yes	1
33	10	8	7	74.1	74	7.7	7.6	13	13.5	No	No	Yes	Yes	No					No	7	Yes	0
34	10	20	7	69.1	69	6.7	6.8	12.5	12.4	No	No	No	Yes	Yes	No	No	No	No	No	7	Yes	1
35	12	3	13	75	75	8.4	8.2	13	13	No	No	No	Yes	Yes	No	No	No	No	Yes	7	Yes	1
36	12	4	3	58	58	5.1	4.7			No	No	No	Yes	Yes	No	No	No	No	Yes			0
37	8	5	2	62	62.5	6	5.7			No	Yes	No	Yes	Yes					No			0
38	12	4	10	70.5	70	7.6	7.6	14	14	No	No	Yes	Yes	No	No	No	No	No	No	7	Yes	1
39	8	3	18	76	77	7.8	7.8	12	12	No	Yes	No	Yes	Yes	No	No	No	No	No	7	Yes	0
40	12	7	6	68.5	68	9.4	9.4			No	Yes	No	Yes	Yes	Yes	No	No	No	Yes	5	Yes	8
41	10	8	3	62.7	62.7	6.7	6.7			No	No	Yes	Yes	Dont know					No			0
42	12	7	3	61.9	61	5.8	5.9			No	Yes	No	Yes	Yes	No	No	No	No	No			0
43	10	3	8	69	69	7.8	7	13	13	No	Yes	No	Yes	Yes	No	No	No	No	No	7	Yes	0
44	10	6	23	81	81	9.8	9.8	14	14	No	No	No	Yes	Yes					No	7	Yes	0
45	0	6	23	77.5	77.5	9.2	9.2	12.5	12.5	No	No	No	Yes	No	No	No	No	No	Yes	7	Yes	1
46	9	11	22	78	78.5	7.8	7.8			No	Yes	No	No	Yes					Yes	7	No	3
47	12	12	14	72	73	9.6	9.4	13.5	13	No	Yes	No	Yes	Yes	No	No	No	No	No	9	Yes	0
48	0	6	20	79	78.5	9	9.2	12	12	No	Yes	Yes	Yes	Yes					No	9	Yes	0
49	10	7	8	66.2	66.2	6.6	6.7	12	12.5	No	Yes	No	Yes	Yes	No	No	No	No	No	6	Yes	0
50	10	7	12	66	67	7.5	7.3	13	13	No	Yes	No	Yes	Yes	No	No	No	No	No	7	Yes	1
51	15	4	7	68.1	68.1	6.8	13	13	13	No	Yes	No	Yes	Yes	No	No	No	No	No	7	Yes	0
52	4	5	16	70	71	9.3	9.5	13	13.5	No	No	No	Yes	Yes	No	No	No	No	No	8	Yes	1
53	10	4	11	66	67	7.8	8	13	13.5	No	No	Yes	Yes	Yes					No	6	Yes	2
54	0	5	6	67	67	7.1	7.1			No	No	Yes	Yes	Yes					No			0
55	12	5	2	52.7	52.7	4.5	4.5			No	No	Yes	Yes	Dont know	No	No	No	No	No			0
56	7	4	11	67	68	7.2	7.8	13	13	No	Yes	No	Yes	Yes					No	10	Yes	0
57	0	5	3	55.5	55.5	5.7	5.6			No	Yes	Yes	Yes	No	Yes	No	No	No	No			0
58	10	3	21	82	83	11.7	11.8	14	13	No	Yes	No	No	Yes	Yes	No	No	No	Yes	12	No	1
59	9	4	2	49	48.5	3.8	3.9			No	Yes	No	Yes	Yes					No			0
60	10	3	22	84	83	10.8	10.9	13	13	No	Yes	No	No	Yes	Yes	Yes	No	No	Yes		No	2
61	10	8	18	79	79	8.9	8.9	13.5	13	No	No	Yes	Yes	Yes					No	7	Yes	1
62	8	6	2	55.5	55.5	3.7	3.7			No	No	No	Yes	Yes					No			0
63	12	5	11	71	71.5	8	8.3	14	13	No	Yes	No	Yes	Yes					No	8	Yes	0
64	12	4	12	72	73	9.5	9.3	14	13.5	No	No	No	Yes	Yes	No	No	No	No	Yes	6	Yes	2
65	17	3	20	82	83	11.1	11	13.5	13.5	No	No	Yes	Yes	Yes	No	No	No	Yes	Yes	6	No	2
66	10	9	19	65	64	6.8	6.6	13	13	No	No	No	Yes	Yes	No	No	No	No	No	9	Yes	0
67	17	3	9	66	67	7.29	7	14	14	No	No	Yes	Yes	Yes					Yes	7	Yes	1
68	12	3	1	56	56	3.9	4			No	No	Yes	Yes	Yes					No			0
69	12	4	23	78	79	8.8	8.7	13	13.5	No	No	Yes	Yes	Yes	No	No	No	No	Yes			0
70	11	9	15	77	76.5	9.3	8.9	14	14	No	No	Yes	Yes	No					No	7	Yes	1
71	10	4	12	69	70	7.6	7.7	13	13	No	No	No	Yes	No	No	No	No	No	No	8	Yes	0
72	0	5	16	76	75.5	8.5	8.5	13	13	No	Yes	No	Yes	Yes					No	12	No	1
73	10	5	18	79	79	10.4	10.5	14	14	No	Yes	No	Yes	Yes					No	6	No	1
74	12	6	6	68.5	68	7.3	7.1	13	13	No	No	Yes	Yes	Yes	No	No	No	No	No	6	Yes	1
75	12	8	10	71	71.1	7.4	7.5	13	13	No	Yes	No	Yes	Yes	No	No	No	No	Yes	10	Yes	0
76	8	4	11	71	72	7.7	7	14	14	No	No	Yes	Yes	Yes	No	No	No	No	No	7	Yes	1
77	0	3	1	47	47	1.8	1.8			No	Yes	No	Yes	Yes					No			0
78	8	5	23	78	79	10.2	10.1	15	14	No	No	No	Yes	Yes					No	4	Yes	0
79	6	4	12	72	73	7.5	8	13	13	No	Yes	No	Yes	Yes	No	No	No	No	No	6	Yes	2
80	8	3	14	75	75.5	9.3	9.2	14.5	15	No	No	Yes	No	Yes	No	No	No	No	Yes	6	No	3
81	10	7	24	80.5	81	8.9	8.6	13	13	No	Yes	No	Yes	Yes	No	No	No	No	No	6	Yes	2
82	15	6	21	76	77	8.7	8.7	12	12	No	No	Yes	Yes	Yes	No	No	No	No	Yes	6	Yes	0
83	12	5	4	66.6	66	6.9	6.9			No	No	No	Yes	Yes	No	No	No	No	No			0
84	7	4	9	69	70	6.6	6.6	12	12	No	Yes	No	Yes	Yes					No	8	Yes	0
85	12	8	6	69.9	70	7.5	7.5	14	13	No	No	Yes	Yes	Yes	No	No	No	No	No	6	Yes	2
86	7	5	18	66	67	6.6	6.5	14	13.5	No	No	Yes	Yes	Yes	No	No	No	No	No	6	Yes	0
87	5	5	10	71	70	7.8	7.6	13	14	No	No	Yes	Yes	Yes	No	No	No	No	No	3	Yes	0
88	12	8	1	54.5	54.5	4.3	4.2			No	Yes	No	Yes	Yes	No	No	No	No	No			0
89	13	4	10	71.5	71	7	7.05	13	13.5	No	No	Yes	Yes	Yes	No	No	No	No	No	6	Yes	0
90	0	5	22	80	80.5	10.1	9.8	14	14.5	No	No	No	Yes	Yes	No	No	No	No	No	7	Yes	0
91	4	5	6	61	61	6	6			No	Yes	No	Yes	Yes					No			0
92	10	5	23	78	79	12.9	12.9	16	15	No	Yes	No	Yes	Yes	No	No	No	No	Yes	6	No	0
93	15	11	13			10	10.5			No	No	No	Yes	Yes	No	No	No	No	Yes	6	No	0
94	10	11	3	64.5	64	6.2	6.4			No	Yes	No	Yes	Yes	No	No	No	No	No			0
95	12	4	19	79	80	11.9	11.9	14	14	No	Yes	No	Yes	Yes	Yes	No	No	No	Yes	6	No	2
96	14	6	2	61	61	5.7	5.7			No	No	Yes	Yes	Yes	No	No	No	No	No			0
97	12	6	5	66.2	66.2	6.8	6.8			No	Yes	No	Yes	Yes	No	No	No	No	No			0
98	14	4	1	58.5	59	4.8	4.9			No	No	Yes	Yes	Yes	No	No	No	No	No			0
99	12	11	6	69	69	8.5	8.5	14	14	No	Yes	No	Yes	Yes					No	6	Yes	1
100	9	10	13	79	79	9	9	16	16	No	No	Yes	Yes	Yes	No	No	No	No	No	6	Yes	1
101	9	8	18	71	70	7.6	7.6	13	13	No	Yes	No	Yes	Yes	No	No	No	No	No	6	Yes	0
102	7	4	21	78	79	11.3	11.2	15	15	No	No	Yes	Yes	Yes	No	No	No	No	No	6	Yes	1
103	12	8	18	76	76	10.2	9.2	14	14	No	Yes	No	Yes	Yes	No	No	No	No	No	8	Yes	1
104	7	4	10	66	67	7.1	6.9	13	13	No	Yes	No	Yes	Yes	No	No	No	No	No	7	Yes	0
105	12	7	16	77	76	8.5	8.5	14	14	No	No	No	Yes	Yes					No	7	Yes	2
106	15	4	11	69.5	69	7.8	7.8	12	12	No	No	No	Yes	Yes	No	No	No	No	Yes	7	Yes	2
107	8	5	2	52.1	52.1	3.3	3.3			No	No	No	Yes	Yes					No	1	No	3
108	11	6	23	82	82	9.7	9.7	13.5	13.5	No	No	Yes	Yes	Yes	No	No	No	No	No	7	Yes	2
109	3	8	4	66	66	7.5	7.6			No	No	Yes	Yes	Yes	No	No	No	No	No			0
110	15	3	12	78	77	10.1	10	15	15	No	Yes	No	Yes	Yes	No	No	No	No	Yes	7	No	0
111	10	4	8	61	63	7.4	7.3	13.5	13	No	No	No	Yes	Yes					No	7	Yes	2
112	10	6	19	79	80	10.4	10.4	14	14	No	Yes	No	Yes	Yes	No	No	No	No	No	6	Yes	1
113	9	5	14	69	69.5	6.6	6.6	12	12	No	Yes	No	Yes	Yes	No	No	No	No	No	6	Yes	0
114	7	7	18	76	76	8.3	8.3			No		Dont know										0
115	8	7	11	69	68	8.3	8.3	15	15	No	Yes	No	Yes	Yes	No	No	No	No	No	7	Yes	0
116	5	5	8	65	65	7.5	7.5	14	14	No	Yes	Yes	Yes	Yes	No	No	No	No	No	7	Yes	1
117	10	6	21	80	80	11.4	11.4	16	16	No	Yes	No	Yes	Yes	No	No	No	No	Yes	9	Yes	1
118	12	3	11	72	72	10	10	15	15	No	Yes	Yes	Yes	Yes	No	No	No	No	No	6	Yes	1
119	5	6	1	51.5	51.5	3.9	3.9			No	Yes	Yes	Yes	Yes					No			0
120	9	5	21	78	78	9	9	13	13	No	Yes	No	Yes	Yes	No	No	No	No	No	6	Yes	0
121	17	6	6	66	66	6.5	6.5	13	13	No	Yes	No	Yes	Yes					No	7	Yes	1
122	14	7	17	73	73	7.01	7.01	12.5	12.5	No	No	Yes	Yes	No	No	No	No	No	Yes	7	Yes	1
123	10	4	3	63.1	63.1	5.3	5.3			No	No	No	Yes	Yes	No	No	No	No	No			0
124	14	4	19	79	79	10.5	10.5	15	15	No	No	Yes	Yes	No	No	No	No	No	Yes	7	Yes	2
125	10	8	10	66	66	8.6	8.6	13	13.5	No	Yes	Yes	Yes	Yes					No	6	Yes	1
126	11	8	8	68	69	8.1	8			No	Yes	No	Yes	Yes	No	No	No	No	No	5	Yes	1
127	9	5	20	73.8	73.8	7.15	7.15	13.4	13.4	No	Yes	No	Yes	Yes	No	No	No	No	No	6	Yes	2
128	9	5	21	78	78	7.9	7.9	13	13	No	Yes	No	Yes	Yes					No	7	Yes	0
129	10	3	4	50.8	51	6.45	6.45			No	No	No	Yes	Yes	No	No	No	No	No			0
130	10	4	11	69	68	10.55	9.9	14	14.4	No	Yes	No	Yes	Yes	No	No	No	No	No	7	Yes	0
131	8	4	10	67	68	9.22	9.2	16	16	No	Yes	Yes	Yes	Yes	No	No	No	No	Yes	7	Yes	2
132	10	8	10	55.7	55.7	8.05	8.05	13	13	No	Yes	No	Yes	Yes	No	No	No	No	Yes	6	Yes	0
133	5	8	12	63	63	5.85	5.85	13.5	13.5	No	No	No	Yes	Yes					No	7	Yes	1
134	9	8	21	78	78.5	9	9	14	14	No	Yes	No	No	Yes					No	6	No	1
135	16	7	23	80	81	11.8	11.8	13	13	No	No	Yes	Yes	Yes	No	No	No	No	No	9	Yes	1
136	8	4	3	62.1	62	4.4	4.4			No	Yes	No	Yes	Yes	No	No	No	No	No		Yes	0
137	12	5	12	71.9	71	12.4	12.4	13.2	13	No	Yes	No	Yes	Yes	No	No	No	No	Yes	7	Yes	1
138	10	5	17	68.1	68.5	9.31	9.31	10.3	10.3	No	Yes	No	Yes	Yes	No	No	No	No	No	7	Yes	0
139	13	5	14	69.9	69	9.32	9.3	10.4	10	No	No	Yes	Yes	Yes	No	No	No	No	No	5	Yes	1
140	12	7	12	69	70	9.4	9.4	13	13	No	Yes	No	Yes	Yes	No	No	No	No	No	6	Yes	1
141	6	5	3	58.5	58	5.15	5.15			No	Yes	No	Yes	Yes	No	No	No	No	Yes			0
142	6	8	5	65	65	7.7	7.7			No	No	Yes	Yes	Yes	No	No	No	No	No	5	Yes	1
143	16	6	11	72	72	8.8	8.8	15	15.5	No	Yes	No	Yes	Yes	No	No	No	No	No	6	Yes	1
144	12	5	21	70	70	10	10	14.5	14.5	No	Yes	No	Yes	Yes					No	6	Yes	1
145	9	6	12	61.5	61.5	8.05	8	13.5	13.5	No	Yes	Yes	Yes	Yes					No	7	Yes	2
146	17	6	14	76	76	13	13	12.5	12.5	No	No	Yes	Yes	Yes	No	No	No	No	No	6	Yes	1
147	6	5	19	71	71	9.6	9.6	13	13	No	Yes	Yes	Yes	Yes	No	No	No	No	No	7	Yes	0
148	8	11	14	72	72	8	8	13	13	No	Yes	No	Yes	Yes	No	No	No	No	No	7	Yes	1
149	10	10	5	64	64	7.4	7.4			No	No	No	Yes	Yes	No	No	No	No	No			0
150	10	5	13	71	70	10.1	10	14	14	No	No	No	Yes	Yes	No	No	No	No	No	5	Yes	2
151	10	5	19	78.5	78	13.5	13	13.5	13	No	No	Yes	Yes	Yes					No	7	Yes	0
152	10	6	12	70	70	8	8	14	14.5	No	Yes	No	Yes	Yes					No	7	Yes	1
153	15	5	17	78	79	10	10	16	16	No	No	No	Yes	Yes					Yes	7	Yes	1
154	10	4	15	81	80	9.4	9.3	15	15	No	Yes	No	Yes	Yes	No	No	No	No	No	7	Yes	2
155	16	4	10	67	68	8.3	8.3	13	13	No	Yes	No	Yes	Yes	No	No	No	No	No	7	Yes	1
156	5	4	21	74	75	8.3	8.3	13	13	No	No	Yes	Yes	Yes	No	No	No	No	Yes	7	Yes	2
157	7	7	18	71.3	71.3	8.6	8.6	12.5	13	No	No	Yes	Yes	No	Yes	No	Yes	No	Yes	4	Yes	0
158	9	5	23	68	68.2	7.84	7.84	12.5	12.3	No	No	No	Yes	Yes					No	7	Yes	0
159	9	9	23	74.5	74	9.8	9.8	14.5	14.5	No	No	Yes	Yes	Yes	Yes	No	No	No	No	7	Yes	1
160	11	4	18	73	72	7.45	7.45	11.5	11.5	No	No	Yes	Yes	Yes	No	No	No	No	No	10	Yes	0
161	10	6	3	57	57.5	4.85	4.5			No	Yes	No	Yes	Yes					No			0
162	0	4	14	71	71.5	8	8	10	10.9	No	No	Yes	Yes	Yes	No	Yes	No	No	No	5	Yes	0
163	11	3	20	78	78	8.7	8.7	13	13.5	No	Yes	No	Yes	Yes	No	No	No	No	Yes	7	Yes	0
164	9	3	8	70	71	7.4	7.4	13.5	13	No	Yes	No	Yes	Yes	Yes	No	No	Yes	No	3	Yes	0
165	0	3	9	68	68	6.85	6.85	15	15	No	No	Yes	Yes	Yes	Yes	No	No	No	No	6	Yes	0
166	8	4	14	71.5	71	8	8.1	11	11.5	No	Yes	No	Yes	Yes					No	7	Yes	1
167	10	4	14	80	78	10.15	9.75	15	14.5	No	No	Yes	Yes	Yes	No	No	No	No	Yes	6	Yes	1
168	5	4	17	75	75.5	8.51	8.35	13	12	No	No	No	Yes	Yes	No	Yes	No	No	No	4	Yes	0
169	5	6	16	70	70.2	7.8	7.8	13	13	No	Yes	No	Yes	Yes					Yes	7	Yes	1
170	10	3	20	68	68.2	8.9	8.9	13	12.5	No	No	Yes	Yes	Yes	Yes	No	No	No	No	6	No	1
171	12	3	14	71	71.2	9.8	9.7	11.9	12	No	Yes	No	Yes	Yes					No	7	Yes	2
172	13	6	20	75	76	9.12	9.1	13	13	No	Yes	No	Yes	Yes	No	No	No	No	No	12	Yes	0
173	12	9	18	74.8	74.6	7.5	7.5	13.8	13.7	No	Yes	No	Yes	Yes	No	No	No	No	Yes	7	Yes	1
174	9	8	6	63.8	64.2	6.35	6.85	12	12.3	No	Yes	Yes	Yes	Yes	Yes	No	No	No	Yes	5	Yes	1
175	6	4	18	74.5	73.9	9.2	9.2	12.2	13	No	Yes	No	Yes	Yes	No	No	No	No	No	9	Yes	1
176	9	4	10	69	69.5	8	8.2	12.5	12.3	No	Yes	No	Yes	Yes					No	7	Yes	1
177	10	4	18	79	78.5	8.72	8.72	12	12	No	Yes	No	Yes	Yes					No	7	Yes	0
178	17	6	20	77	76.5	8.16	8.16	13	13	No	Yes	No	Yes	Yes					No	7	Yes	0
179	12	4	5	67	66	5.9	5.9			No	No	Yes	Yes	Yes	No	Yes	No	No	No	5	Yes	0
180	5	4	5	53.5	53	3.4	3.3			No	No	Yes	Yes	No	No	No	No	No	No			0
181	12	5	17	76	76	9.71	9.71	14	14	No	Yes	No	Yes	Yes	No	No	No	Yes	Yes	6	Yes	1
182	10	7	10	70	70	7.15	6.7	13	12.5	No	Yes	No	Yes	Yes	No	No	No	No	No	7	Yes	1
183	12	5	18	79.8	79.8	9.7	9.7	14	14	No	Yes	No	Yes	Yes	No	No	No	Yes	No	10	Yes	0
184	10	7	18	71.8	71.5	7.2	7.1	13.5	13	No	No	No	Yes	Yes	No	No	Yes	No	No	12	Yes	0
185	17	4	10	73	72.8	9.95	9.95	14	14.2	No	No	Yes	Yes	Yes					No	7	Yes	0
186	10	6	9	72.6	72.5	10.75	10.75	14	14	No	No	Yes	Yes	Yes	No	No	No	No	No	7	Yes	0
187	10	8	7	66.5	66.5	7.25	7.25	13.5	13.5	No	Yes	No	Yes	Yes	No	No	No	No	Yes	7	Yes	0
188	10	7	5	68	69	8.45	8.42			No	Yes	Yes	Yes	Yes	No	No	No	Yes	No			0
189	0	12	23	78.5	80	9.09	8.81	12	12.1	No	No	Yes	Yes	Yes	No	No	No	No	No	6	Yes	0
190	8	6	14	69	70	8	7.65	12	11.5	No	No	No	Yes	No	No	No	No	No	No	6	Yes	0
191	7	4	3	62.5	62	5.4	5.4			No	Yes	No	Yes	Yes	No	No	No	Yes	No			0
192	7	3	20	79.5	80	9.37	9.37	13	13	No	Yes	No	No	Yes					No	7	No	0
193	10	8	10	64.4	64.4	8.75	8.75	15	15	No	Yes	No	Yes	Yes	No	No	Yes	No	No	8	Yes	0
194	10	10	5	63.5	63.5	9.25	9.25			No	Yes	No	Yes	Yes					Yes			0
195	14	4	13	75	75	9.9	9.9	14	14	No	Yes	No	Yes	Yes	No	No	No	No	No	7	Yes	0
196	10	11	2	54	54	3.8	3.8			No	Yes	No	Yes	Yes	No	No	No	No	Yes			0
197	9	8	17	74.5	74.5	8.85	8.85	16	15.5	No	No	Yes	Yes	Yes	No	No	Yes	Yes	No	6	Yes	0
198	9	4	1	58	58	4.85	4.85			No	Yes	Yes	Yes	Yes	No	No	No	No	No			0
199	5	9	8	70	70	8	7.8	14	14	No	Yes	No	Yes	Yes	No	No	No	No	No	7	Yes	0
200	5	6	21	85	84	11.1	11	15	14.5	No	Yes	No	Yes	Yes					No	9	Yes	0
201	10	6	9	73	73.8	7.85	7.85	14.5	14.5	No	Yes	No	Yes	Yes	No	Yes	No	No	No	7	Yes	0
202	10	6	2	59	60	4.5	4.5			No	Yes	No	Yes	Yes	No	No	Yes	No	No			0
203	15	4	7	66	66	6.15	6.15	14	14.5	No	No	Yes	Yes	No	No	No	No	No	No	6	Yes	1
204	13	4	11	70	70.5	6.9	7	14	14	No	Yes	No	Yes	Yes	Yes	No	No	No	Yes	6	Yes	1
205	10	3	23	84	84.5	12.25	12.25	15.5	15.5	No	No	Yes	Yes	No	Yes	No	No	Yes	Yes	6	Yes	1
206	8	5	2	58	58	3.5	3.5			No	Yes	No	Yes	Yes	No	No	No	No	No			0
207	9	11	14	75	75	8.36	8.35	14	14	No	No	Yes	Yes	Yes	Yes	No	No	Yes	Yes	4	No	1
208	0	6	22	72	72	9.8	9.8	13	13	No	Yes	No	Yes	Yes	No	No	No	No	No	5	Yes	0
209	10	7	18	77	77	9.38	9.54	12.5	12.5	No	Yes	No	Yes	Yes	No	No	No	Yes	No	7	Yes	0
210	12	4	23	65	66	8.11	8.11	15	14	No	Yes	No	Yes	Yes					No	8	Yes	0
211	12	15	23	75	75	8.66	8.66	12	12	No	No	Yes	Yes	No	No	Yes	No	No	No	6	Yes	0
212	7	7	12	64.5	64.5	7	7	12	12	No	Yes	Yes	Yes	Yes	No	No	No	No	Yes	6	Yes	0
213	15	3	18	85	85	10	10	16	16	No	Yes	No	Yes	Yes	No	No	No	Yes	No	7	Yes	0
214	0	4	11	69.5	69.5	9.15	9.15	15.5	15	No	Yes	Yes	Yes	Yes	No	No	No	Yes	No	8	Yes	0
215	11	6	7	69.8	69.8	7	7	14	13.5	No	No	No	Yes	Yes					Yes	7	Yes	0
216	12	5	6	68	68	6.55	6.55	13	13	No	No	Yes	Yes	Yes	Yes	No	No	No	No	7	Yes	1
217	10	4	6	50	50	2.5	2.5	10	10	No	No	Yes	No	No	No	Yes	No	No	No	5	No	3
218	5	14	14	70	70	9.43	9.43	14	14	No	Yes	No	Yes	Yes	No	No	No	No	No	7	No	0
219	7	3	18	75	75	8.35	8.35	13.5	13.5	No	No	Yes	Yes	Yes	No	No	No	No	No	7	Yes	0
220	9	5	10	71.8	71.8	7.25	7.25	13	13	No	No	Yes	Yes	Yes	No	Yes	No	Yes	No	6	Yes	0
221	10	4	20	79	79	9.34	9.34	13	13	No	Yes	No	Yes	Yes	No	No	No	No	No	7	Yes	0
222	8	3	11	70	70	8.14	8.14	15	15	No	No	Yes	Yes	Yes	No	No	No	No	No	4	Yes	0
223	10	3	10	71	71.5	7.25	7.25	14	14	No	No	Yes	Yes	Yes					No	7	Yes	1
224	9	5	9	66.5	66	8	8	14	14	No	Yes	Dont know	Yes	Yes	No	No	No	No	Yes	5	Yes	1
225	0	5	22	78	78.5	11	11	13.5	13.5	No	No	Yes	Yes	Yes	No	No	No	No	No	13	Yes	0
226	10	4	18	79.5	79.5	9.5	9.5	15	15	No	No	Yes	Yes	Yes	No	No	No	Yes	No	6	Yes	0
227	12	5	17	79.5	79.5	10	10	14.5	14.5	No	Yes	No	Yes	Yes					No	7	Yes	0
228	9	4	10	76	76	8.75	8.75	15	14.5	No	No	Yes	Yes	Yes					No	7	Yes	0
229	10	6	18	78	78	7.97	7.8	12	12	No	Yes	No	Yes	Yes					No	7	Yes	0
230	10	4	8	70	70	7.85	7.85	13	13	No	Yes	No	Yes	Yes					No	8	Yes	0
231	10	7	21	81.2	81.3	9.43	9.43	15	15	No	Yes	No	Yes	Yes	No	No	No	No	No	12	Yes	1
232	7	4	21	77	78	8.6	8.6	14	14	No	Yes	No	Yes	Yes	No	No	No	Yes	No	7	Yes	0
233	12	4	6	62.7	62.7	6.85	6.85	13	13	No	No	Yes	Yes	Yes	No	No	No	No	No			0
234	10	6	18	76	77	8.27	7.45	12.5	12.5	No	Yes	Yes	Yes	Yes	Yes	Yes	No	Yes	No	7	Yes	1
235	12	4	11	68.5	68.5	7.05	7	13	13	No	Yes	No	Yes	Yes	No	No	No	No	No	7	Yes	1
236	12	3	3	60	60	6.15	6.15			No	No	Yes	Yes	Yes	No	No	No	No	No			0
237	12	9	5	65	65	5.9	5.9			No	No	No	Yes	Yes					No			0
238	0	4	23	78	78	8.34	8.34	13.5	13.5	No	No	Yes	Yes	Yes	No	No	No	No	No	8	No	0
239	10	9	12	72.6	72.8	7.55	7.55	15	15	No	Yes	No	Yes	Yes					No	7	Yes	0
240	15	3	19	77	77	10	10	14	14	No	No	Yes	Yes	Yes	No	No	No	Yes	No	4	Yes	0
241	8	8	8	72	72	8.6	8.6	14.5	14.5	No	Yes	No	Yes	Yes	No	No	No	Yes	No	7	Yes	0
242	10	3	19	73	72	7.84	7.84	13	14	No	Yes	No	Yes	Yes					No	7	Yes	0
243	6	6	8	73	73	8.25	8.25	15	15	No	No	Yes	Yes	Yes	No	No	No	No	No	8	Yes	1
244	11	7	22	81	81	9.84	9.84	14	14	No	Yes	No	Yes	Yes	No	No	No	Yes	No	9	Yes	0
245	7	6	14	78	77.5	9.3	9.3	15.5	15.5	No	No	Yes	Yes	Yes	No	No	No	No	No	8	Yes	0
246	11	6	7	70	70	6.85	6.85	13	13	No	No	Yes	Yes	Yes					No	7	Yes	0
247	10	3	12	71.2	71.4	7.6	7.6	13	13	No	No	Yes	Yes	No	No	No	No	Yes	No	7	Yes	0
248	7	6	11	71	70.5	7.9	7.9	15	14.5	No	No	No	Yes	Yes	Yes	No	No	Yes	No	4	Yes	0
249	10	3	10	70	69	8.3	8.3	14	14	No	Yes	No	Yes	Yes	No	No	No	No	Yes	7	Yes	1
250	17	5	16	73.5	73	8.6	8.6	12.5	13	No	No	Yes	Yes	No	No	Yes	Yes	No	No	6	Yes	0
251	10	7	7	66	66	6	6	12	12	No	No	Yes	Yes	No	No	No	No	No	No			0
252	10	6	13	74	74.2	8.53	8.53	14	14	No	Yes	Yes	Yes	Yes					No	7	Yes	0
253	4	6	1	51	51	3.15	3.15			No	Yes	No	Yes	Yes					No			0
254	5	5	15	73	73	10	10	15	15	No	No	Yes	Yes	No	No	No	No	No	No	6	Yes	0
255	12	5	16	74	75	7.5	7.5	13	13	No	No	No	Yes	Yes	No	No	No	No	Yes	6	Yes	0
256	7	5	9	67.6	67.6	6.9	6.9	13.5	13.5	No	Yes	Yes	Yes	Yes	No	No	No	No	No	7	Yes	0
257	12	4	14	74	75	8.95	8.95	13	13	No	Yes	No	Yes	Yes					No	7	Yes	0
258	5	5	15	70	70	7	7	12	12	No	Yes	Yes	No	Yes	No	Yes	No	No	Yes	9	No	0
259	17	5	7	64	65	7.5	7.5	14	14	No	No	Yes	Yes	Yes	No	No	No	No	Yes	6	Yes	1
260	12	5	13	70	70	9.2	9.2	15	15	No	No	No	Yes	Yes	No	No	No	No	Yes	7	Yes	1
261	0	6	17	70.5	70.5	9.93	9.93	14	13.5	No	No	Yes	Yes	Yes	No	No	No	Yes	No	5	Yes	0
262	11	8	6	65	66	5.85	5.85			No	Yes	No	Yes	Yes	No	No	No	Yes	No	6	Yes	0
263	12	7	18	72	72	7.72	7.72	11.5	12	No	Yes	No	Yes	Yes	No	No	No	No	No	7	No	0
264	15	10	5	65	65	6.15	6.15			No	No	Yes	Yes	Yes	No	No	No	No	No			0
265	4	5	14	72	72	9.3	9.3	14	14	No	No	No	Yes	Yes	No	No	No	No	No	7	Yes	1
266	15	6	11	71	71	7.2	7.2	14	14	No	No	Yes	Yes	Yes	Yes	No	No	No	Yes	8	Yes	0
267	12	5	6	69.4	69.4	7.8	7.8	15.5	15.5	No	No	Yes	Yes	No	No	No	No	No	No	7	Yes	0
268	12	4	2	57.5	57.5	3.05	3.05			No	Yes	No	Yes	Yes					No			0
269	8	3	14	65	65	8.39	8.6	14	14	No	No	No	Yes	Yes	No	No	No	Yes	No	12	Yes	0
270	7	12	14	75.5	75.5	10.35	10.35	15	15	No	No	Yes	Yes	Yes	No	No	No	No	No	5	Yes	0
271	7	5	10	68	68	6.5	6.5	15	14.5	No	No	Yes	Yes	Yes	No	No	No	No	No	7	Yes	0
272	12	7	11	71	71	10	10	15	15	No	Yes	No	Yes	Yes					No	7	Yes	0
273	12	10	7	66	66	8.82	8.82	15	15.5	No	Yes	No	Yes	Yes	No	No	No	No	Yes	6	Yes	0
274	8	4	12	70	70	8.78	8.78	14.5	14.5	No	Yes	No	Yes	Yes					No	8	Yes	0
275	9	4	12	68.5	68.5	9.4	9.4	14.5	14.5	No	Yes	Yes	Yes	Yes	No	No	No	No	No	9	Yes	0
276	12	5	22	82	82	9.92	9.92	14	14	No	Yes	No	Yes	Yes	Yes	No	No	No	No	9	Yes	0
277	10	3	17	73	73	9	9	14.5	14.5	No	Yes	Yes	Yes	Yes	No	No	No	No	No	7	Yes	0
278	9	4	10	76	76	6.9	6.9	14.5	14.5	No	Yes	Yes	Yes	Yes	No	No	No	No	No	7	Yes	1
279	8	5	8	69	70	6.85	6.85	12.5	12.5	No	Yes	No	Yes	Yes	No	No	No	No	Yes	8	Yes	0
280	9	7	3	58	58	6.6	6.6			No	No	Yes	Yes	Yes					No			0
281	15	3	13	75	75	9.25	9.25	13.5	13.5	No	Yes	No	Yes	Yes	No	No	No	No	No	4	Yes	1
282	9	7	3	50	51	5.2	5			No	No	Yes	Yes	No	No	No	No	No	No			0
283	13	4	10	73.9	74	9.05	9.05	14.5	14.5	Yes	Yes	Yes	Yes	Yes					No	7	Yes	2
284	12	3	20	76	76.5	10	10	13	13.5	No	No	Yes	Yes	No	No	No	No	No	No	8	Yes	2
285	15	11	7	64.9	64.9	5	4.8	12	12	No	Yes	No	Yes	Yes					No	7	Yes	1
286	12	4	21	80	80	9.2	9.2	14	14	No	Yes	No	Yes	Yes					No	7	Yes	1
287	5	8	16	80.5	80.5	11.6	11.6	16	16	No	Yes	No	Yes	Yes	No	No	No	Yes	No	6	Yes	0
288	6	7	1	49	49.5	3	3			No	No	Yes	Yes	No	No	No	No	No	Yes			0
289	10	3	7	75	75	7.84	7.84	15.5	15.5	No	No	Yes	Yes	Yes	No	No	No	No	Yes	7	Yes	0
290	10	4	2	60	60	7.7	7.7			No	No	Dont know	Yes	Yes	No	No	No	No	No			0
291	9	4	4	57	57	6.85	6.85			No	Yes	Yes	Yes	Yes	Yes	No	No	No	Yes			5
292	10	6	18	74	74	7.59	7.59	15.5	15.5	No	Yes	No	Yes	Yes					No	7	Yes	1
293	12	7	5	61.5	61.5	5.7	5.7			No	Yes	No	Yes	Yes	No	No	No	Yes	No	5	Yes	0
294	19	7	5	60.5	60.5	5.5	5.5			No	Yes	No	Yes	Yes	No	No	No	No	No	5	Yes	0
295	13	5	3	56.5	56.5	5.4	5.4			No	Yes	Yes	Yes	Yes					No			0
296	12	4	19	81	81	10.6	10.55	11.5	11.5	No	Yes	No	Yes	Yes					Yes	7	No	0
297	12	12	12	71	71	9.4	9.4	12	12	No	Yes	No	Yes	Yes	No	No	No	No	No	7	Yes	0
298	15	6	14	78	78	9.44	9.44	13.5	13.5	No	Yes	Yes	Yes	Yes	No	Yes	No	No	No	7	Yes	0
299	15	4	18	82	82	11.7	11.7	15	15	No	Yes	No	Yes	Yes	No	No	No	No	Yes	7	Yes	1
300	13	4	23	80	80	8.45	8.45	13	13	No	Yes	No	Yes	Yes	No	No	No	Yes	No	7	Yes	0
301	10	3	14	72	72	7	7	15.5	15.5	No	Yes	No	Yes	Yes	No	Yes	No	No	Yes	3	Yes	0
302	9	5	10	71	71	8.1	8.1	15	15	No	Yes	No	Yes	Yes	No	No	No	No	No	8	Yes	0
303	10	6	4	63.5	63.5	5.35	5.35			No	No	No	Yes	Yes	No	No	No	No	No			0
304	5	4	18	80	80	10.6	10.6	15	15	No	No	Yes	Yes	Yes	No	Yes	No	No	No	9	Yes	0
305	10	4	8	64	64	7.5	7.5	12.5	12.5	No	Yes	No	Yes	Yes	No	No	No	Yes	No	7	Yes	1
306	10	6	18	82	81	9.35	9.1	14	14.5	No	No	No	Yes	Yes	No	No	No	No	No	7	Yes	0
307	10	11	11	69.4	67.2	8.15	8.15	15.5	15.9	No	No	No	Yes	Yes	No	No	No	No	No	4	Yes	1
308	9	9	9	72.5	71	9.75	9.4	16.2	16	No	No	No	Yes	Yes	No	No	No	No	No			0
309	12	4	14	75.6	74.9	8.4	8.4	16	15.5	No	Yes	No	Yes	Yes	No	No	No	No	No	6	Yes	0
310	7	4	12	75.5	75.9	7.7	8.4	13.5	14	No	No	No	Yes	Yes	No	No	No	No	No	7	Yes	0
311	10	11	13	80	79.6	9.2	9.2	15.8	15.5	No	No	No	Yes	Yes					Yes	6	Yes	1
312	9	8	8	66.2	66	5.9	5.9	13	13	No	No	No	Yes	Yes	No	No	No	No	Yes	5	Yes	0
313	13	13	11	73.5	73.5	8	8	15	15	No	No	Yes	Yes	Yes					Yes	7	Yes	2
314	10	8	23	82.4	82.4	8.6	8.75	14	14.5	No	No	No	Yes	Yes					No	10	Yes	0
315	13	6	12	76.8	75	8.3	8.3	15	14.5	No	No	Yes	Yes	Yes	No	No	No	No	Yes	7	Yes	1
316	11	7	18	82	81.5	9.4	9.4	15.5	15	No	No	No	Yes	Yes					No	7	Yes	0
317	12	22	3	67.6	66.9	4.45	4			No	No	Yes	Yes	Yes					Yes			0
318	5	25	24	82.8	84	10.2	10.2	13.1	14	No	No	No	Yes	Yes					No	12	Yes	0
319	8	25	22	82.6	82.6	9	9	14	14	No	Yes	No	Yes	Yes	No	No	No	No	No	7	Yes	0
320	10	5	24	87	86.9	10.8	10.4	16.5	16	No	Yes	No	Yes	Yes					No	7	Yes	1
321	5	7	11	71	71.7	6.85	6.85	13	14	No	No	No	Yes	No					No	7	Yes	0
322	7	9	14	75	75.5	10.5	10.5	15	15.5	No	No	No	Yes	Yes	No	No	No	No	No	5	Yes	0
323	10	9	21	79	78	11.3	11.3	16.1	15.5	No	No	No	Yes	Yes	No	No	No	No	Yes	7	Yes	0
324	10	6	11	72.2	71	8.15	8.15	15	14	No	No	No	Yes	Yes					Yes	6	Yes	0
325	9	9	1	49.5	49.5	3.95	3.95			No	No	Yes	Yes	Yes					No			0
326	0	4	6	65	66.4	6.1	5.9	12	11	No	No	Yes	Yes	Yes					No	6	Yes	0
327	14	5	19	89.5	89.7	11.8	11.8	12	11	No	No	Yes	No	No	No	No	No	No	Yes	8	No	0
328	0	4	23	82	81	8.56	9.1	12.5	11	No	No	Yes	Yes	Yes	No	Yes	No	No	No	4	Yes	0
329	10	4	18	80.4	80.1	10	10	13	12	No	No	No	Yes	Yes	No	No	No	No	No	7	Yes	0
330	10	8	13	79.5	79.9	9.2	9.5	12	12	No	No	Yes	No	No	No	No	No	No	Yes	6	No	2
331	7	9	4	61	61.5	5.6	5.5			No	Yes	Yes	Yes	Yes	No	No	No	No	No			0
332	11	5	3	64.4	62.5	5.9	5.9			No	Yes	No	Yes	Yes					No			0
333	9	5	14	78	78.4	7.56	7.56	13	13.5	Yes	No	No	Yes	Yes					No	7	Yes	1
334	8	5	14	73	72.9	6.65	6.65			Yes	No	Yes	Yes	Yes	No	No	No	No	No	6	Yes	0
335	8	3	18	80	80	13.9	13.1			No	Yes	No	Yes	Yes	No	No	No	No	No	5	No	0
336	8	3	12	79	78	8.85	8.6	13	14	No	Yes	No	Yes	Yes	No	No	No	No	No	8	Yes	0
337	17	6	17	76.2	78	7.5	7.5	16	15.9	No	No	Yes	Yes	Yes					No	6	Yes	0
338	0	3	23	87.8	84.5	10.5	10.5	12	12.5	No	No	No	Yes	Yes	No	No	Yes	No	No	12	Yes	0
339	10	4	1	49	51	3.6	3.6			No	No	Yes	Yes	Yes	No	No	No	No	No			0
340	12	9	10	71.5	71	6.3	6.3	12	12	No	No	No	Yes	Yes	No	No	No	No	No	7	Yes	0
341	13	6	15	77.9	75	7.5	7.5	5.2	5.2	No	Yes	No	Yes	Yes	No	No	No	No	Yes	6	Yes	0
342	10	3	1	48	48	4	3.85			No	No	Yes	Yes	Yes	Yes	No	No	No	Yes			3
343	5	3	15	78.2	78	10.2	10.28	15.9	15.4	No	No	No	No	No	No	No	No	No	Yes	8	No	2
344	10	7	4	61.5	61.2	7.2	7.2			No	No	Yes	Yes	Yes	No	No	No	No	No			0
345	10	4	17	68.5	68.9	7.55	7.55	13	13	No	No	Yes	Yes	No	No	No	No	No	No	9	Yes	1
346	12	3	13	73.5	73.2	8.8	8.8	15	15	No	No	Yes	Yes	Yes	No	No	No	No	No	5	Yes	0
347	10	7	9	63.5	63.1	6.8	6.8	11.5	11.1	Yes	No	Yes	Yes	Yes	No	No	No	No	Yes	7	No	0
348	10	3	18	73.6	72	10.15	10.15	13.7	13	No	No	Yes	Yes	Yes	Yes	No	No	No	No	6	Yes	0
349	12	7	8	73	73	8.7	8.7				No	No	Yes	Yes	No	No	No	No	No	6	Yes	0
350	12	7	5	61.6	60	7.25	7.2			No	Yes	No	Yes	Yes	No	Yes	No	No	No	5	Yes	0
351	7	6	9	65.9	64	8.4	8.4				Yes	No	Yes	Yes	No	No	No	No	No	6	Yes	0
352	8	3	13	66	65.6	6.8	6.8	12	12	No	No	No	Yes	Yes	No	No	No	No	No	6	Yes	0
353	15	3	8	66.6	65.8	8.3	8.3	15.4	15.4	No	No	Yes	Yes	Yes					No	6	Yes	0
354	10	3	15	71	71	7.9	7.9	13	13	No	No	No	Yes	Yes	No	No	No	No	No	7	Yes	0
355	10	6	13	71	70.6	6.6	6.6	12	12	No	Yes	Dont know	Yes	Yes	No	No	No	No	Yes	4	No	2
356	9	7	8	70.9	71	8.2	8.2	15.6	15.6	No	No	No	Yes	Yes	No	No	No	No	No			0
357	8	7	17	83.5	82.6	9.9	9.9	12.9	12.9	No	No	No	Yes	Yes	No	No	No	No	No	6	No	0
358	12	3	23	79.1	78.6	9.9	9.9	14.4	14.4	No	No	Yes	Yes	Yes					Yes	2	No	3
359	10	4	19	80	80	10.2	10.2			No	No	No	Yes	Yes	No	No	No	No	No	4	Yes	1
360	7	5	1	48.1	48.1	5.5	5.3			No	Yes	No	Yes	Yes					No			0
361	15	7	6	63.4	63.5	7.75	7.75	14.4	14.4	No	No	No	Yes	Yes					No	5	Yes	0
362	0	5	10	83.5	83.2	9.7	9.7	16	16.1	No	Yes	No	Yes	Yes	No	No	No	No	No	6	Yes	0
363	3	4	6	52	52	4.5	4.5			No	No	Yes	Yes	No	No	No	No	No	No			0
364	15	10	9	68	68	9.7	9.7	15	15	No	No	Yes	Yes	Yes	No	No	No	No	No	6	Yes	0
365	15	5	7	61	61	5.5	5.5	9	8.5	No	Yes	No	Yes	Yes	No	No	Yes	No	No	5	Yes	0
366	9	7	18	74.6	75	9.8	9.8	10.9	11	No	Yes	No	Yes	Yes	No	No	No	No	No	6	No	0
367	12	6	3	55.5	56	6.5	6.5			No	Yes	No	Yes	Yes	No		No	No	No			0
368	8	12	21	69.4	69.4	8.6	8.6	9.5	9.5	No	No	No	Yes	Yes	No	No	No	No	Yes	10	Yes	0
369	0	7	9	70	70.2	8.6	8.6	20	21	Yes	Yes	No	Yes	Yes	No	No	No	No	No	4	Yes	0
370	16	7	9	65	65	6.45	6.45	9.8	9.8	No	Yes	Dont know	Yes	Yes	No	No	Yes	No	Yes	5	Yes	0
371	10	3	1	44	44	3.1	3.1			No	No	No	Yes	Yes					No			0
372	12	6	3	56.5	57	9	9			No	No	No	Yes	Yes	No	No	No	No	Yes			0
373	15	6	8	72	72	8.5	8.5	12	12.5	No	No	Yes	Yes	No					No	6	Yes	0
374	14	3	18	67	67.5	8.21	8.21	9.2	9.3	No	No	Yes	Yes	No	No	No	Yes	No	Yes	12	No	1
375	15	4	1	51	50	4.2	4.2				Yes	No	Yes	Yes					No			0
376	12	5	18	81.5	81.5	9.9	9.9	11.9	11.5	No	No	Yes	Yes	Yes	No	No	No	No	Yes	6	No	3
377	4	7	14	68	68.2	7.85	7.85	9.2	9	No	No	No	Yes	Yes	No	No	Yes	No	Yes	14	Yes	0
378	5	5	10	60.8	60.8	7.07	7.07	10.1	10.3	No	No	Yes	Yes	Yes	No	No	No	No	No	7	Yes	0
379	12	9	18	71.6	71.6	9.63	9.63	11.3	11.3	No	No	Dont know	Yes	Yes	No	No	No	No	No	6	Yes	2
380	7	6	8	61.2	61.2	7.1	7.1	11.2	11.2	No	Yes	No	Yes	Yes	No	No	No	No	No	6	Yes	0
381	10	5	6	53	53	8.71	8.72	11	11	No	No	Yes	Yes	No	No	No	No	No	No	6	Yes	2
382	14	5	1	53	53.5	5.65	5.65			Yes	No	Yes	Yes	Yes					No			0
383	0	8	18	73.3	73.3	10	10	10.5	10.5	No	No	Yes	Yes	No					No	13	Yes	0
384	8	4	1	54	54	4.4	4.4			No	No	No	Yes	Yes	No	No	No	No	No			0
385	10	6	13	69	70	8.5	8.53	12	11.9	No	Yes	No	Yes	Yes	No	No	No	No	Yes	6	Yes	2
386	8	4	2	58	59	6.05	6.05			No	Yes	No	Yes	Yes	No	No	No	No	No
387	0	4	23	72	73	8.4	8.4	11	10.8	No	Yes	No	Yes	Yes	No	No	No	Yes	No	7	Yes	0
388	10	7	11	72.1	72.8	7.16	7.3	14.5	14.4	No	No	Yes	Yes	Yes	No	No	No	No	No	6	Yes	0
389	10	4	22	76	76.5	8.7	8.75	14	14.1	No	No	No	Yes	Yes	No	No	No	No	No	8	Yes	0
390	7	5	12	63.5	63	7	7	13	13	No	No	Yes	Yes	No	No	No	No	Yes	No	4	Yes	0
391	12	4	2	61.8	62	4.6	4.6			No	Yes	No	Yes	Yes					No			0
392	6	4	10	74.8	74.2	8.4	8.4	15.5	15	No	No	No	Yes	Yes					No	6	Yes	0
393	8	5	18	80	80.1	7.7	7.7	13.5	13.8	Yes	No	Yes	Yes	Yes	No	No	No	No	Yes	18	Yes	0
394	12	5	5	62.6	62.6	5.7	5.7			No	No	Yes	Yes	No	No	No	No	No	No	5	Yes	1
395	10	3	15	73.6	73.6	8	8	13	13	No	No	Yes	Yes	Yes					Yes		No	1
396	12	4	12	72	72.6	6.5	6.5	14	14.5	No	No	No	Yes	Yes	No	No	No	No	No	6	Yes	0
397	9	11	14	76.8	76.5	10.65	10.65	15.2	15	No	Yes	No	Yes	Yes	No	No	No	No	No	7	Yes	2
398	10	5	20	88.9	88.7	10	10	15	15.3	No	No	No	Yes	Yes	No	No	No	No	No	4	Yes	1
399	14	12	5	61	60	6.8	6.85				Yes	Yes	Yes	Yes	No	No	No	No	No	5	Yes	0
400	12	10	18	79	78.8	11.2	11	13	13	No	No	No	Yes	Yes	No	No	No	No	Yes	5	Yes	1
401	7	8	12	65	65.2	6.8	6.8	12	11.5	No	No	No	Yes	No					No	8	Yes	0
402	3	7	13	71.2	71.8	6.8	6.8	12.2	12.2	No	Yes	No	Yes	Yes					Yes	6	No	2
403	5	4	23	84.1	84	10.8	10.8	16.2	16.7	No	No	No	Yes	Yes	No	No	No	No	No	7	No	1
404	9	12	10	69	69	11.15	11	15	15.5	No	No	No	Yes	Yes	No	No	No	No	No	7	Yes	0
405	10	6	8	63.2	63.7	6.6	6.5	13.2	13.4	No	No	Yes	Yes	Yes	No	No	No	No	No	7	Yes	1
406	10	6	15	70	72	5.5	5.5	14	14	No	Yes	No	Yes	Yes					No	6	Yes	0
407	12	4	3	56	56	5.9	5.9			No	No	Yes	Yes	Yes					No
408	8	5	13	69	69.5	7.2	7.2	13.1	13.5	No	Yes	No	Yes	Yes	No	No	No	No	No	7	Yes	0
409	7	8	14	81	79	9.5	9.5	14	14	No	No	Yes	Yes	Yes	No	No	No	No	Yes	9	Yes	1
410	8	4	2	53	53	4.15	4.15			No	No	Yes	Yes	Yes	No	No	No	No	No			0
411	12	15	9	66	66.4	7	7.1	13	13.1	No	No	Yes	Yes	Yes					Yes	7	Yes	0
412	7	8	18	76.2	76	8.87	8.06	13.2	13.1	No	No	Yes	No	No	No	No	No	No	Yes	6	No	0
413	10	3	7	65	65.3	7	7	15.1	14.9	No	No	No	Yes	Yes	No	No	No	No	No	6	Yes	0
414	12	7	22	76	76	8.4	8.4	14.5	14.5	No	No	No	Yes	Yes	No	No	No	No	No	7	Yes	0
415	10	3	15	74	74	8.5	8.5	14	14.2	No	No	No	Yes	No	No	No	No	No	No	7	Yes	0
416	9	10	19	77	78.5	6	6.9	11	11.5	No	No	No	Yes	Yes	No	No	No	No	No	6	Yes	0
417	10	5	10	72	71.8	7.7	7.7	12	12.5	No	Yes	No	Yes	Yes					Yes	7	Yes	0
418	11	6	12	76	75	8.1	8.3	12	12	No	No	Yes	Yes	Yes	No	No	No	No	No	7	Yes	0
419	14	3	17	76.3	77	8	8	11	11	No	No	Yes	Yes	Yes	No	No	No	No	Yes	6	Yes	1
420	11	9	16	76.5	76	8.16	8.16	12.5	12.5	No	Yes	No	Yes	Yes					No	7	Yes	1
421	10	16	9	70.2	70	7.3	7.3	11.5	11	No	No	Yes	Yes	No	No	No	No	No	Yes	7	Yes	0
422	0	4	18	79.9	80.5	9.4	9.4	14.5	14	No	Yes	No	Yes	Yes					No	7	Yes	0
423	7	8	16	68	69.5	7.14	7.14	10	10	No	No	No	Yes	Yes	No	No	No	No	No	4	Yes	0
424	5	6	5	65	64.5	7.1	6.8			No	No	Yes	Yes	No	No	No	No	No	Yes			0
425	10	8	14	81.9	82	9.68	9.32	13	13	No	Yes	No	Yes	Yes	No	No	No	No	Yes	6	Yes	0
426	12	9	5	59	59	5.2	5.2			Yes	No	No	Yes	Yes	No	No	No	No	No			0
427	14	6	8	70.8	71	6.2	6.3	11.5	12	No	No	No	Yes	Yes					No	6	Yes	1
428	7	4	8	71	72	8.2	8.2	12.5	11	No	No	No	Yes	Yes					No	6	Yes	0
429	10	4	12	69.4	69.4	8.7	8.6	12	12.5	No	No	No	Yes	Yes	No	No	No	No	No	7	Yes	0
430	14	3	2	60	59	4.4	4.4				No	No	Yes	Yes					No			0
431	12	5	9	66	67.5	7.66	7.48	13	13.5	No	No	Yes	Yes	Yes					No	9		0
432	9	6	15	76.5	76.7	7.9	8.1	11	12.5	No	No	Dont know	Yes	Yes	No	No	No	No	No	9	No	0
433	12	4	14	74.9	74.7	8.77	8.77	13	13.5	No	No	No	Yes	No					No	7	Yes	0
434	12	6	10	74.9	75.3	8.7	8.7	11	11	No	No	No	Yes	No	No	No	No	No	Yes	7	Yes	0
435	7	4	9	66	67.5	6.5	6.5	11	11	No	Yes	No	Yes	Yes	No	No	No	No	No	9	Yes	0
436	9	7	4	64	64	6.5	6.5				Yes	No	Yes	Yes	No	No	No	No	No		No	0
437	15	5	23	75	74.9	9.5	9.5	15	15	No	No	No	Yes	Yes	No	No	No	No	No	5	Yes	1
438	11	3	1	58.2	58.2	3.3	3.37				Yes	No	Yes	Yes					No			0
439	12	4	22	78	78	9.7	9.7	14	14	No	Yes	No	Yes	No	No	No	No	No	Yes	6	No	1
440	15	9	11	69.5	69.3	6.15	6.15	14	14	No	No	No	Yes	Yes					No	5	Yes	0
441	15	5	10	66	66	6.7	6.7	13.5	13.5	Yes	No	Yes	Yes	No					No	6	Yes	0
442	10	6	8	68	68	6.75	6.75	13.5	13.5	No	No	Yes	Yes	Yes	No	No	No	No	No	4	Yes	0
443	14	7	9	72.5	73	7.9	7.9	15	15.5	No	No	Yes	Yes	Yes					Yes	6	Yes	0
444	17	5	18	82.5	82.6	10.9	11	13.8	13.8	No	Yes	No	Yes	Yes	No	No	No	No	No	6	No	1
445	12	4	2	54.5	53	5	5			No	Yes	No	Yes	Yes	No	No	No	No	No			0
446	12	5	18	70.6	70.6	8.8	8.8	11	11	No	No	Yes	Yes	No					No	6	Yes	1
447	10	7	3	58.6	58.5	7	7			No	No	Yes	Yes	Yes	No	No	No	No	No			0
448	9	3	2	58.5	58.5	5.5	5.5			No	No	No	Yes	Yes					No			0
449	10	4	15	75	76	9.7	9.7	15	15.7		Yes	No	Yes	Yes	No	No	No	No	No	6	Yes	1
450	9	6	18	73	73	7.4	7.4	13	13	No	No	No	Yes	Yes	No	No	Yes	No	No	12	Yes	0
451	10	4	4	68	68.2	5.8	5.8			No	No	No	Yes	Yes	No	No	No	No	No			0
452	12	12	14	76.8	76.8	9.42	9.42	14.8	14.8	No	No	No	Yes	No	No	No	No	No	No	6	Yes	0
453	10	4	12	70.9	70.3	9.14	9.14	14.3	14.3	No	No	No	Yes	Yes	No	No	No	No	No	6	Yes	0
454	10	7	18	84.8	84.8	9.4	9.4	14.2	14.2	No	No	Yes	Yes	No	No	No	No	No	No	6	No	0
455	13	9	16	73.6	73.6	8.5	8.5	15.2	15.2	No	No	No	Yes	Yes	No	No	No	No	No	6	Yes	0
456	12	4	14	83.9	83.9	12	12	15.1	15.1	No	Yes	No	Yes	Yes					Yes	7	Yes	0
457	15	5	21	83.6	83.9	12.6	12.6	14.3	14.3	No	No	Dont know	Yes	Yes					No	6	No	0
458	12	8	21	86	86	13.2	13.2	15.2	15.2		No	Yes	Yes	Yes					Yes	6	No	2
459	13	10	15	74	74.6	9.12	9.12	14	14.2	No	No	No	Yes	Yes	No	No	No	No	No	4	No	1
460	12	5	18	73	73.4	8.5	8.5	13	14	No	No	No	Yes	Yes	No	No	No	No	No		Yes	0
461	9	6	4	67.4	67.5	7.8	7.8			Yes	No	No	Yes	Yes	No	No	No	No	No			0
462	12	10	18	73.5	73.5	8.8	8.8	14	14	No	No	No	Yes	Yes	No	No	No	No	No	6	Yes	1
463	13	3	22	81.9	81.9	8.45	8.4	12.6	12.6	No	Yes	No	Yes	Yes	No	No	No	No	Yes	6	No	1
464	12	5	18	83.5	83.5	11.7	11.7	15	15	No	No	No	Yes	Yes	No	No	No	No	No	7	No	0
465	12	4	4	63.9	63.9	6.9	6.9			Yes	No	Yes	Yes	Yes	No	No	No	No	No			0
466	9	3	2	63.2	63.2	6.5	6.5			No	No	No	Yes	No					No			0
467	12	9	18	76.8	76.8	9.37	9.38	14.8	14.8	No	Yes	No	Yes	Yes	No	No	No	No	No	7	Yes	2
468	9	8	12	73.9	73.1	7.2	7.3	12.5	12.5	No	No	Yes	Yes	No	No	No	No	No	No	6	Yes	1
469	12	4	23	78	78	9.2	9.2	14	14	No	Yes	No	Yes	Yes					No	12	Yes	0
470	16	5	7	63.8	63.8	7.7	7.7	12.8	12.8	No	No	Yes	Yes	Yes	No	No	No	Yes	No	7	Yes	0
471	12	10	15	74	74	8.1	8.1	14	14	14	No	Yes	Yes	Yes	No	No	No	No	No	6	Yes	1
472	10	5	14	73	73.3	7.2	7.2	14	14	No	No	Yes	Yes	Yes	No	No	No	No	No	6	Yes	2
473	8	5	18	76	76	9	9	15.5	15.5	No	Yes	No	Yes	Yes					Yes	6	Yes	1
474	9	4	15	75	75			14	14		Yes	No	No	Yes	No	No	No	No	No	7	No	1
475	12	8	9	71	70.8	7.6	7.6	14.5	14.5	No	Yes	No	Yes	Yes	No	No	No	No	Yes	3	Yes	1
476	9	7	17	74	74.3	9.3	9.3	15.5	15.5	No	No	No	No	Yes					No	6	Yes	1
477	12	14	9	64.5	64	7.8	7.8	15	15.3	No	No	Yes	Yes	Yes	No	No	No	No	No	6	Yes	0
478	10	3	1	47	48	3.5	3.5			Yes	No	Yes	Yes	Yes					No			0
479	7	4	8	68.8	68.5	7	7	14	13.9	No	Yes	No	Yes	No	No	No	No	No	No	5	Yes	0
480	12	5	2	55.5	56	6.1	6.1			No	Yes	No	Yes	Yes	No	No	No	No	No			0
481	15	7	6	68.8	67.6	5.9	5.9	11	12	Yes	No	No	Yes	Yes	No	No	No	No	No	4	Yes	0
482	7	3	14	72	72	7.8	7.8	13	13	No	No	Yes	Yes	Yes	No	No	Yes	No	No	4	Yes	2
483	15	5	1	56	56.5	4	4				No	Yes	Yes	Yes	No	No	No	No	Yes			0
484	10	5	15	75	76	11.4	11.4	15.5	16	No	No	No	Yes	Yes	No	No	No	No	Yes	6	Yes	1
485	7	10	17	75	75.5	9.6	9.6	13	13.5	No	Yes	No	Yes	Yes	No	No	No	No	No	6	Yes	2
486	7	4	18	77	77	8.6	8.6	11	12	No	No	Yes	Yes	Yes	No	No	No	No	Yes	8	Yes	1
487	10	3	7	70.2	69.2	7.2	7.2	15	15	No	Yes	No	Yes	Yes	No	No	No	No	No	6	Yes	0
488	10	4	8								Yes	No	Yes	Yes	No	No	No	No	No	6	Yes	0
489	8	3	1	43	44	2.4	2.4			No	No	Yes	Yes	Yes	No	No	No	No	No			0
490	10	4	10	73.5	72.9	8	8.81	12	13.5	No	No	Yes	Yes	Yes	No	No	No	No	No	2	Yes	0
491	7	4	22	77	78	8.2	8.2			No	No	No	Yes	Yes					No	4	Yes	0
492	7	3	11	65	67	6.5	6.5	13	12.5	No	No	Yes	Yes	Yes	No	No	No	No	No	5	Yes	0
493	9	3	12	64	64.5	7.5	7.7	11	11	No	No	Yes	No	No	No	No	No	No	Yes	4	Yes	0
494	10	6	4	57	58	4.65	4.65			Yes	No	Yes	Yes	Yes	No	Yes	No	No	Yes	4	Yes	0
495	12	3	8	69.8	71.5	6.5	6.5	12	11	No	Yes	No	Yes	Yes	No	Yes	No	Yes	No	5	Yes	0
496	12	6	10	69	70	6.6	6.6	11	11	No	No	Yes	Yes	Yes	No	No	No	No	No	6	Yes	0
497	7	4	23	82.2	82.2	10	10	13.5	13.5	No	No	No	Yes	Yes	No	No	No	No	Yes	7	Yes	1
498	10	5	18	74.5	74.5	8.9	8.9	14	14	No	No	Yes	Yes	Yes	No	No	No	No	No	7	Yes	0
499	10	8	16	77.2	77.2	9.6	9.55	15.5	15.5	No	Yes	No	Yes	Yes	No	No	No	No	No	7	Yes	0
500	10	6	17	79.1	79.1	9.39	9.39	14	14	No	Yes	No	Yes	Yes					No	7	Yes	0
501	9	5	5	66.8	66.8	6	6			No	No	No	Yes	Yes	No	No	No	No	No	5	Yes	0
502	10	5	8	69.6	69.6	8.9	8.9	14	14	No	No	Yes	Yes	Yes					No	7	Yes	0
503	9	6	22	82.2	82.2	9	9	17	17	No	Yes	No	Yes	Yes	No	No	No	No	No	7	Yes	0
504	11	7	13	74	74	7.45	7.45	14.5	14.5	No	Yes	No	Yes	Yes	No	No	No	No	No	7	Yes	0
505	12	3	13	76	76	5.68	5.68	15	15	No	No	Yes	Yes	Yes	No	No	No	No	No	7	Yes	0
506	5	4	22	81	81	7.68	7.68	14.5	14.5	No	No	Yes	Yes	Yes	No	No	No	No	No	7	Yes	0
507	4	3	4	60	60	5.45	5.45			No	No	Yes	Yes	Yes	No	No	No	No	No			0
508	5	6	11	73.8	73.8	7.9	7.9	14	14	No	No	No	Yes	Yes	No	No	No	No	No	10	Yes	0
509	8	3	14	75.9	75.9	8.39	8.39	14.5	14.5	No	No	No	Yes	Yes	No	No	No	No	No	7	Yes	0
510	15	4	11	72.3	72.3	8.4	8.4	15.5	15.5	No	No	No	Yes	Yes	No	No	No	No	Yes	7	Yes	1
511	10	5	2	56.9	56.9	4.5	4.5			No	Yes	No	Yes	Yes					No			0
512	8	7	4	63.5	63.5	7.8	7.8			No	No	No	Yes	Yes	No	No	No	No	No			0
513	12	6	1	47	47	2.4	2.4			No	Yes	No	Yes	Yes	No	No	No	No	No			0
514	6	4	14	76.7	76.7	9.9	9.9	16.2	16.2	No	No	No	Yes	Yes	No	No	No	No	No	8	Yes	0
515	12	6	16	73.9	73.9	8	8	14.1	14.1	No	No	Yes	Yes	Yes	No	No	No	No	No	7	Yes	1
516	11	4	22	78.5	78.5	9.43	9.43	14	14	No	Yes	No	Yes	Yes					No	7	Yes	0
517	10	4	1	53	53	3.05	3.05			No	Yes	No	Yes	Yes					No			0
518	10	5	10	76.5	76.5	8.9	8.9	13.5	13.5	No	No	No	Yes	Yes	No	No	No	No	Yes	7	No	1
519	7	3	18	75.2	75.2	7.5	7.5	12.5	12.5	No	No	Yes	Yes	Yes	No	No	No	No	No	13	Yes	0
520	11	5	7	67.4	67.4	6.75	6.75	14	14	No	No	No	Yes	Yes	No	No	No	No	No	7	Yes	0
521	0	4	5	65.2	65.2	6.4	6.4			No	Yes	No	Yes	Yes					No			0
522	15	8	7	67.5	67.5	7	7	13	13	No	No	Yes	Yes	Yes					No	7	Yes	0
523	5	4	19	73.1	73.1	7.65	7.65	13.2	13.2	No	No	No	Yes	Yes	No	No	No	No	No	9	Yes	0
524	12	6	10	68	68	7.85	7.85	12.8	12.8	No	No	No	Yes	Yes					No	7	Yes	0
525	12	8	20	80.8	80.8	9.8	9.8	14.5	14.5	No	No	Yes	Yes	Yes	No	No	No	No	No	7	Yes	0
526	9	4	8	71.8	71.8	6.8	6.8	13	13	No	No	Yes	Yes	Yes	No	No	No	No	No	7	Yes	0
527	10	4	15	78.7	78.7	9.15	9.15	14	14	No	No	No	Yes	Yes	Yes	No	No	No	Yes	7	Yes	0
528	7	4	2	54.2	54.3	4.05	4.05			No	No	No	Yes	Yes	No	No	No	No	No			0
529	7	3	1	53.7	53.7	3.4	3.4			No	Yes	No	Yes	Yes	No	No	No	No	No			0
530	10	4	7	67	67	7.5	7.5	14.5	14.5	No	No	No	Yes	Yes					No	7	Yes	0
531	7	4	10	68	68	7	7	14	14	No	No	No	Yes	Yes	No	No	No	No	No	9	Yes	0
532	9	7	16	72.4	72.4	7	7.35	13.8	13.8	No	No	Yes	Yes	Yes	No	Yes	No	No	No	6	Yes	0
533	12	5	23	85	85	10.7	10.7	14	14	No	No	No	Yes	Yes	No	No	No	No	No	7	Yes	0
534	0	8	23	87	87	12.35	12.35	15	15	No	No	Yes	Yes	Yes	No	No	No	No	Yes	7	Yes	3
535	7	3	22	87	87	11.8	11.8	15	15	No	No	No	Yes	Yes	No	No	No	No	No	9	Yes	0
536	12	8	2	57.3	57.3	4.5	4.5			No	No	No	Yes	Yes	Yes	No	No	No	Yes			1
537	10	5	7	67.2	67.2	10.3	10.8	14.8	14.8	No	No	Yes	Yes	Yes					No	7	Yes	1
538	0	6	7	68.1	68.1	8.55	8.55	13.5	13.5	No	No	No	Yes	Yes					No	7	Yes	0
539	10	12	7	68.3	68.3	8.15	8.15	15.5	15.5	No	Yes	No	Yes	Yes	No	No	No	No	No			0
540	0	12	11	66.9	67	6.75	6.75	13.5	13.5	No	Yes	No	Yes	Yes	No	No	No	No	No	7	Yes	0
541	9	11	7	71.8	71.8	8.4	8.4	15	15	No	No	Yes	Yes	Yes	No	No	No	No	No	7	Yes	0
542	10	12	8	67.4	67.4	7.8	7.8	14.5	14.5	No	No	No	Yes	Yes	No	No	No	No	No	7	Yes	0
543	5	11	13	80	80.1	9.31	9.31	15	15	No	No	Yes	Yes	Yes					Yes	8	No	2
544	5	4	13	71	71	9.76	9.76	16	16	No	Yes	No	Yes	Yes	No	No	No	No	No	7	Yes	1
545	9	4	8	68.4	68.4	7.25	7.25	15.5	15.5	No	No	No	Yes	Yes	No	No	No	No	No	7	Yes	0
546	12	5	8	73.3	73.3	7.45	7.45	14	14	No	No	Yes	Yes	Yes	No	No	No	No	No	7	Yes	0
547	7	10	16	80.6	80.6	8.54	8.86	14	14	No	No	No	Yes	Yes	No	No	No	No	Yes	8	Yes	0
548	8	7	23	88.2	88.2	10.95	10.95	14.2	14.2	No	No	No	Yes	Yes					No	7	Yes	4
549	15	7	3	61.8	61.8	6.25	6.25			No	No	Yes	Yes	Yes	No	No	No	No	No			0
550	11	6	5	69.1	69.1	7.3	7.3			No	Yes	No	Yes	Yes	No	No	No	Yes	No			0
551	9	3	4	57.9	57.9	6.75	6.75			No	Yes	No	No	Yes	Yes	No	No	No	Yes			4
552	10	8	10	71	71.2	8	7.5	14.5	14.2	No	No	Yes	No	No	Yes	No	No	No	Yes	10	No	2
553	10	13	7	65.5	65.5	6.1	6.1	12	12	No	No	Yes	Yes	Yes					No	7	Yes	0
554	12	8	13	78.2	78.2	9.06	9.06	15	15	No	No	No	Yes	Yes	No	No	No	No	Yes	7	Yes	4
555	10	5	17	80.5	80.5	8.1	8.1	12.5	12.5	No	Yes	No	Yes	Yes					No	9	Yes	0
556	12	4	9	68	68	7.4	7.4	14.5	14.5	No	No	No	Yes	Yes	No	No	No	No	No	9	Yes	0
557	9	5	14	80.2	80.2	8.3	8.3	14	13.8	No	No	No	Yes	Yes	No	No	No	No	No	7	Yes	1
558	9	6	23	79.9	80	9.61	9.61	13.5	13.5	No	No	Yes	Yes	Yes	No	No	No	No	No	7	Yes	0
559	10	6	3	62.5	62.5	5.15	5.15	13	13	No	Yes	No	Yes	Yes	No	No	No	No	No			0
560	15	7	16	68.5	69	8.17	8.17	14	14	No	No	Yes	Yes	Yes	No	No	No	No	No	7	Yes	0
561	4	7	3	63.5	63.5	6.3	6.3	14	14	No	No	No	Yes	Yes	No	No	No	No	No			0
562	7	8	17	82.4	82.4	9.32	9.32	16	16	No	No	No	Yes	Yes					No	8	Yes	0
563	8	7	21	81.8	81.8	10.15	10.15	14	14	No	No	No	Yes	Yes	No	No	No	No	No	9	Yes	1
564	12	8	7	63.5	63.5	6.5	7	13	13	No	Yes	No	Yes	Yes	Yes	No	No	No	Yes	7	No	4
565	8	4	19	80.8	81	9.25	9.25	13	13.5	No	No	No	Yes	Yes	No	No	No	No	No	8	Yes	1
566	10	5	7	67.6	67.6	7.45	7.45	14	14	No	No	No	Yes	Yes					No			0
567	9	5	7	74.6	74.6	7.25	7.25	14	14.1	No	No	No	Yes	Yes	No	No	No	No	No	7	Yes	0
568	9	3	1	55	54.9	3	3.5			No	No	No	Yes	Yes					No			0
569	15	6	1	48.5	48.5	2.6	2.6			No	Yes	No	Yes	Yes					No			0
570	10	5	2	61.1	61	6.15	6			No	Yes	No	Yes	Yes	No	No	No	No	No			0
571	12	3	2	59	59.6	4.9	4.9			No	Yes	No	Yes	Yes					No			0
572	14	5	7	70	70.6	6.8	7	15	15	No	Yes	No	Yes	Yes	No	No	No	No	No	7	Yes	0
573	12	12	13	87	87	9.2	9.3	13	14	No	No	No	Yes	Yes	No	No	No	Yes	No	5	Yes	0
574	7	11	15	75.5	75.5	9.5	9.5	16.5	16.5	No	No	Yes	Yes	Yes	No	No	No	No	No	6	Yes	0
575	10	6	7	60.3	60.3	6.25	6.25	14	14	No	No	Yes	Yes	Yes	No	No	No	No	No	7	Yes	0
576	9	7	11	71	71	8.86	8.86	14.5	14.5	No	No	No	Yes	Yes	No	No	No	No	No	7	Yes	0
577	12	6	13	75.5	75.5	8.9	8.9	14.5	14.5	No	No	No	Yes	Yes					No	9	Yes	0
578	8	5	7	70.2	70.2	6.75	6.75	14.5	14.5	No	No	No	Yes	Yes	No	No	No	No	No	4	Yes	0
579	6	6	3	60.3	60.3	5.85	5.85			No	Yes	No	Yes	Yes					No			0
580	7	9	22	81.1	81.1	9.05	9.05	14	14	No	No	Yes	Yes	Yes					No	6	Yes	0
581	5	4	12	66.1	66.1	6.8	6.8	15.5	15.5	No	Yes	No	Yes	Yes	No	No	No	No	No	7	Yes	0
582	0	9	16	75.5	75.5	7.55	7.55	14	14	No	No	No	Yes	Yes					No	8	Yes	0
583	6	9	7	65.6	65.6	5.25	5.25	12	12	No	No	Yes	Yes	No					Yes	7	Yes	1
584	9	8	7	66.6	66.6	7.3	7.3	16.5	16.5	No	Yes	No	Yes	Yes	No	No	No	No	No	7	Yes	0
585	7	4	3	60.8	60.8	6.65	6.65			No	No	No	Yes	Yes					No			0
586	7	7	13	76.3	76.3	9.4	9.4	15.5	15.5	No	Yes	No	Yes	Yes	No	No	No	No	No	7	Yes	0
587	15	3	13	71.1	71.1	7	7	13.9	13.9	No	Yes	No	Yes	Yes	No	No	No	No	No	3	Yes	0
588	9	3	8	71.8	71.8	6.85	6.85	15	15	No	Yes	No	Yes	Yes					No	6	Yes	0
589	11	6	18	75.2	75.2	7.76	7.76	13.8	13.8	No	No	Yes	Yes	Yes					No	7	Yes	0
590	14	7	14	76.1	76.1	8.25	8.25	14.2	14.2	No	Yes	No	Yes	Yes	No	No	No	No	No	7	Yes	0
591	15	8	1	52.8	52.8	3.85	3.85			No	Yes	No	Yes	Yes	No	No	No	No	No			0
592	8	6	16	74.1	74.1	8.54	8.54	14.1	14.1	No	No	No	Yes	Yes					No	7	Yes	0
593	12	5	12	79	79	9	9	14	14	No	Yes	No	Yes	Yes	No	No	No	No	Yes	6	Yes	3
594	12	6	2	67.8	67.8	8.05	8.05			No	Yes	No	Yes	Yes					No			0
595	10	13	1	52.8	52.8	3.8	3.8			No	No	No	Yes	Yes					No			0
596	8	4	21	77.1	77.1	7.6	7.6	13.5	13.5	No	No	Yes	Yes	Yes					Yes	9	No	2
597	5	3	2	55.1	55.1	6.3	6.3			No	No	No	Yes	Yes					Yes			0
598	7	6	9	66.9	66.9	7.22	7.22	13.5	13.5	No	Yes	No	Yes	Yes	No	No	No	No	No	7	Yes	0
599	10	6	2	59.7	59.7	4.7	4.7			No	No	Yes	Yes	Yes	No	No	No	No	Yes			0
600	15	3	16	78	77.5	8.5	8.5	13	13.5	No	No	No	Yes	Yes					No	6	Yes	0
601	10	4	18	74	75	7.81	7.81	14.5	15	No	Yes	No	Yes	Yes					No	7	Yes	0
602	10	4	7	71	71	8.95	8.95	14.5	14.5	No	No	No	Yes	Yes					No	7	Yes	0
603	12	10	21	74	75	8	8	14	14	No	No	No	Yes	Yes					No	6	Yes	0
604	15	5	21	82	83	10.5	10.5	14	13.5	No	No	Yes	Yes	No	Yes	No	No	No	No	6	Yes	2
605	7	6	13	77.5	77.5	10.25	10.25	15.5	16	No	Yes	No	Yes	Yes	No	No	No	No	Yes	5	Yes	1
606	10	11	20	86.5	86.5	10.65	10.65	15.5	15.5	No	No	No	Yes	Yes	No	No	No	No	Yes	8	Yes	1
607	15	6	21	81.5	81.5	10.3	10.3	16	16	No	No	Yes	Yes	Yes	No	No	No	No	No	7	Yes	0
608	12	4	1	45	45.5	3.5	3.5			No	Yes	No	Yes	Yes					No			0
609	14	3	2	56	57	5.1	5.3			No	No	Yes	Yes	Yes	No	No	No	No	No			0
610	7	9	1	46.5	46.5	2.3	2.3			No	No	Yes	Yes	Yes					No			0
611	4	7	21	86	86.5	11.1	11.1	16.5	16	No	No	Yes	Yes	Yes	No	No	No	No	No	6	Yes	2
612	10	6	12	71	71	7.16	7.16	12.2	12.2	No	No	No	Yes	Yes					Yes	7	Yes	0
613	10	5	1	51	51	2.8	2.8			No	Yes	No	Yes	Yes					No			0
614	13	5	5	65.1	65.1	7.35	7.35			No	No	No	Yes	Yes	No	No	No	No	No			0
615	12	4	2	61.1	61.1	5.5	5.5			No	No	Yes	Yes	Yes	No	No	No	No	No			0
616	12	6	23	83.5	83.5	8.39	8.39	12.8	12.8	No	No	Yes	Yes	Yes	No	No	No	No	No	7	Yes	0
617	7	5	18	70.8	70.8	8.29	8.29	12.9	12.9	No	Yes	No	Yes	Yes	No	No	No	No	No	7	Yes	0
618	12	8	7	68.6	68.6	7.55	7.55	14.5	14.5	No	Yes	Yes	Yes	Yes					No	7	Yes	1
619	15	9	7	66.1	66.1	6.85	6.85	15	15	No	No	Yes	Yes	Yes	No	No	No	No	Yes	7	Yes	2
620	10	4	14	72.2	72.2	6.51	6.51	13.2	13.2	No	No	No	Yes	Yes	No	No	No	No	No	7	Yes	0
621	10	5	13	74.9	75	8.26	8.26	15.3	15.3	No	Yes	No	Yes	Yes	No	No	No	Yes	Yes	8	Yes	0
622	10	4	19	80.9	80.9	9.5	9.5	13.5	13.5	No	No	No	Yes	Yes	No	No	No	No	No	7	Yes	0
623	14	4	2	58.2	58.2	4.95	4.95			No	No	Yes	Yes	Yes	No	No	No	No	No			0
624	7	5	2	55.2	55.2	4.55	4.55			No	No	Yes	No	No	No	No	No	No	No			0
625	10	6	15	70.1	70.1	8.8	8.8	13.9	13.9	No	No	Yes	Yes	Yes					No	7	Yes	0
626	13	9	9	70.6	70.6	7.15	7.15	12.6	12.6	No	No	No	Yes	Yes	No	No	No	No	No	7	Yes	0
627	6	5	9	70.9	70.9	8.3	8.3	14.8	14.8	No	Yes	No	Yes	Yes	No	No	No	No	No	5	Yes	0
628	12	9	5	61.5	61.5	4.95	4.95			No	No	Yes	Yes	Yes	No	No	No	No	No			0
629	10	10	23	77.5	77.5	9	9	16.5	16.5	No	No	No	Yes	Yes	No	No	No	No	No	6	Yes	1
630	12	5	12	75.5	75.5	8.1	8.1	15	15	No	No	Yes	Yes	Yes					No	6	Yes	0
631	10	3	6	66.5	66.5	6.5	6.5	13.5	13.5	No	No	Yes	Yes	Yes	No	No	No	No	No	5	Yes	3
632	7	4	1	61	61	5.75	5.75			No	No	No	Yes	Yes	No	No	No	No	No			0
633	15	5	1	59.5	59.5	3.5	3.5			No	No	Yes	Yes	Yes					No			0
634	10	5	23	84.5	84.5	11.2	11.2	15	15	No	No	Yes	Yes	Yes	No	No	No	No	No	6	No	1
635	17	4	9	73	73	9	9	14	14.5	No	Yes	No	Yes	Yes	No	No	No	No	No	6	Yes	0
636	8	3	15	74	74	8.4	8.4	15.5	15.5	No	No	Yes	Yes	Yes					No	12	Yes	0
637	15	4	2	55	55	4.5	4.5			No	Yes	No	Yes	Yes	No	No	No	No	No			0
638	12	4	18	84	85	11.45	11.45	15.5	15.5	No	Yes	No	Yes	Yes	No	No	No	No	No	7	Yes	0
639	14	9	5	68.4	68.4	7.7	7.7			No	No	Yes	Yes	Yes	No	No	No	No	No			0
640	10	4	10	67	67.1	7.9	8	13	13.5	No	No	No	Yes	Yes	No	No	No	No	Yes	4	Yes	1
641	10	6	19	68	68.5	7.9	7.9	13	13	No	Yes	No	Yes	Yes					No	7	Yes	0
642	12	5	7	71	71	8.2	8.2	14	14.5	No	No	No	Yes	Yes	No	No	No	No	No	7	Yes	0
643	10	3	14	77	77	14.3	14.3	13	13	No	No	Yes	Yes	Yes					No	6	Yes	2
644	13	14	22	76	76.5	8.7	8.7	13	13.5	No	Yes	No	Yes	Yes					No	7	Yes	1
645	10	5	16	75	75	8	8.4	13	13	No	Yes	No	Yes	Yes					No	7	Yes	1
646	12	6	12	70	70	7.3	7.3	13	13	No	No	Yes	Yes	Yes	No	No	No	No	No	6	Yes	1
647	15	5	8	67	68	6.2	6.3	12	12	Yes	No	No	Yes	Yes					Yes	7	Yes	0
648	12	6	12	77	77.5	12.2	12.2	15	15.5	No	No	No	Yes	Yes	No	No	No	No	No	7	Yes	0
649	3	5	20	73	73.5	8	8	12.5	13	No	Yes	No	Yes	Yes	No	No	No	No	Yes	9	No	0
650	9	7	4	64.5	64.5	5.2	5.2			No	No	Yes	Yes	Yes	No	No	No	No	No			0
651	10	10	7	64	65	6.2	6.2	13	13.5	No	No	Yes	Yes	Yes	No	No	No	No	Yes	6	Yes	0
652	2	7	4	68.1	68	4	4			No	No	No	Yes	No					No			0
653	10	3	2	56.1	56.5	4.1	4.1			No	No	No	Yes	Yes	No	No	No	No	No			0
654	4	7	18	74.5	74.4	9.9	9.9	14.5	14.5	No	Yes	No	Yes	Yes					No	7	Yes	0
655	8	10	6	61.2	61.3	5.6	5.6	12.5	12.5	No	No	Yes	Yes	Yes	No	No	No	No	No	6	Yes	1
656	8	4	7	67.8	67.9	6.2	6.2	12	12.1	No	No	No	Yes	Yes	No	No	No	No	No	7	Yes	0
657	12	15	11	67.5	67.4	7.95	7.75	13.9	13.5	No	Yes	No	No	Yes					Yes	3	No	2
658	10	8	6	81	81.5	8.15	7.75	15	15.2	No	No	Yes	Yes	Yes	No	No	No	No	No	5	Yes	0
659	9	8	8	72.7	72.5	8	8	15.6	15.5	No	Yes	No	Yes	Yes	No	No	No	No	No	7	Yes	0
660	10	10	12	78.7	78.6	8.35	8.35	14.5	14.4	No	No	Yes	Yes	No					No	7	Yes	0
661	12	6	4	62.6	62.5	5.75	5.75	15.5	15.4	No	No	Yes	Yes	No					No			0
662	5	5	19	78.5	78.9	9.3	9.3	14.7	14.9	No	No	No	Yes	Yes	No	No	No	No	No	7	Yes	0
663	0	7	4	53.2	53.1	3.35	3.35			No	No	No	No	No	No	No	No	No	Yes			0
664	12	8	6	70.1	70.2	8.2	8.2	15.5	15.6	Yes	No	Yes	Yes	No	No	No	No	No	Yes	2	Yes	3
665	9	3	18	84.3	84.3	10.9	10.9	14.5	14.3	No	No	Yes	Yes	No	No	No	No	No	Yes	5	Yes	0
666	10	13	8	68.1	68.2	7	7	13.5	13.5	No	Yes	No	Yes	Yes	No	No	No	No	No	5	Yes	0
667	11	6	6	60.3	60.5	7.35	7.35	14.5	14.6	No	No	No	Yes	Yes					Yes			0
668	7	5	18	79	79.1	9.8	9.8	14.4	14.5	No	Yes	Yes	Yes	Yes	No	No	No	Yes	No	8	Yes	0
669	10	10	9	73.2	73.3	7.7	7.7	13.5	13.3	Yes	Yes	No	Yes	Yes					No	7	Yes	0
670	10	4	12	65	65	6.15	6.15	12.5	12.5	No	No	Dont know	Yes	Yes	No	No	No	No	No	7	Yes	2
671	10	5	14	74.2	74.2	9	9	14	14.1	No	Yes	Yes	No	Yes					Yes	6	No	1
672	9	4	18	73	73	9	9	13.2	13.3	No	No	Yes	Yes	Yes	No	No	No	No	Yes	7	No	1
673	0	7	23	78.3	78	9.7	9.4	13.9	14	Yes	No	Yes	Yes	Yes					No	8	Yes	0
674	8	5	11	71.5	71.5	8	8	12.5	12.3	No	No	Yes	Yes	Yes	No	No	No	No	Yes	7	Yes	0
675	10	8	11	70.4	70.5	7.3	7.3	13.4	13.5	No	No	No	Yes	No	No	No	No	No	No	7	Yes	0
676	5	4	7	69.3	69.5	8.15	8.15	15.6	15.7	No	No	No	Yes	Yes					No	7	Yes	1
677	2	8	20	76.5	76.6	8.4	8.1	14	14.1	No	No	Yes	No	No	No	No	No	No	Yes	3	No	0
678	5	7	14	76.9	76.7	10	10	15	15.1	No	No	Yes	Yes	Yes	No	No	No	No	No	6	Yes	0
679	10	4	12	68.3	68.5	6.75	6.75	11.1	11.4	No	Yes	No	Yes	Yes					No	7	Yes	1
680	9	6	8	68.5	68.2	7.4	7.4	15	14.9	No	No	Yes	Yes	Yes	No	No	No	No	No	7	Yes	0
681	10	4	9	61	62	6	6.2	14.5	14.6	Yes	No	Yes	Yes	Yes	No	No	No	No	No	7	Yes	0
682	12	7	14	71.7	71.5	8.8	8.35	13.5	13.4	No	No	Yes	Yes	Yes	No	No	No	No	No	5	Yes	0
683	6	5	16	78.4	78.3	9.2	9.2	13.6	13.5	No	No	No	No	Yes	No	No	No	No	No	5	No	0
684	5	6	3	45	44	4.6	4.6			No	Yes	No	Yes	Yes					No			0
685	10	4	9	71.4	71.7	9.65	9.35	14.5	14.4	No	No	Yes	Yes	Yes					No	8	Yes	0
686	9	11	19	77.5	77.4	8.47	9.9	13.6	13.5	No	No	Yes	Yes	Yes					No	6	Yes	0
687	12	11	18	68	68	6.14	6.2	12.5	12.6	No	No	Yes	Yes	Yes					No	7	Yes	0
688	7	7	16	75	74	7	6.8	14.2	14.1	No	No	No	Yes	Yes	No	No	No	No	No	6	Yes	0
689	14	6	16	82.5	82.5	10.65	10.65	14.3	14.5	No	Yes	No	Yes	Yes	No	No	No	No	No	6	Yes	0
690	10	12	23	81.5	81.5	11.2	11.2	14.5	14.5	No	No	Yes	Yes	Yes					Yes	5	No	2
691	7	6	12	67.5	68	7.85	8.3	13.5	13.5	No	No	No	No	Yes	No	No	No	No	Yes	7	No	0
692	10	5	4	66	66	6.15	6.15			No	Yes	No	Yes	Yes					No			0
693	8	6	9	67	67.5	6.7	6.7	13.5	13.3	No	Yes	No	Yes	Yes	No	No	No	No	No	6	Yes	0
694	14	5	9	71.2	71.3	9.15	9.15	16	16.1	No	No	No	Yes	Yes	No	No	No	No	Yes	7	Yes	0
695	12	6	13	67	67.2	8.65	8.65	14.9	14.7	No	Yes	No	Yes	Yes	No	No	No	No	No	7	Yes	0
696	9	4	10	69.5	69.5	10.1	10.1	13.9	13.8	No	Yes	No	Yes	Yes					No	7	Yes	0
697	10	5	8	60.4	60.5	7.4	7.4	14.5	14.3	No	No	No	Yes	Yes	No	No	No	No	No	7	Yes	0
698	8	5	18	65.4	65.2	7.6	7.6	12.1	12.3	No	Yes	No	Yes	Yes	No	No	No	Yes	No	6	Yes	0
699	7	9	23	88	87.8	10.85	10.85	15	14.9	No	No	No	Yes	Yes					No	8	Yes	0
700	10	5	1	54.5	54	3.7	3.7			No	No	No	Yes	Yes					No			0
701	10	4	19	74.8	75	8.5	8.5	13.6	13.8	No	No	No	Yes	Yes	No	No	No	No	No	8	Yes	0
702	0	6	10	70.3	70.4	7.35	7.35	13.5	13.5	No	No	No	Yes	Yes					No			0
703	0	6	10	75.5	75.4	8.6	8.6	15	15.1	No	No	Yes	No	No	Yes	No	No	No	Yes	4	No	2
704	10	3	11	72.9	73	9	9	14	14.5	No	No	No	Yes	Yes	No	No	No	No	Yes	6	Yes	1
705	10	5	12	73	73.2	7.65	7.65	13	13.1	Yes	Yes	No	Yes	Yes					No	7	Yes	0
706	9	4	3	59.5	59.7	5.3	5.2			No	No	Yes	Yes	No	No	No	No	No	No			0
707	12	4	5	63	63.2	7	7			No	Yes	No	Yes	Yes	No	No	No	No	No			0
708	10	10	18	83.5	83.5	8.1	8.1	12.5	12.6	No	No	No	Yes	No	No	No	No	No	No	6	Yes	0
709	12	4	15	78.5	78.5	10	10	14.5	14.5	No	No	No	Yes	No	No	No	No	No	Yes	7	Yes	0
710	7	6	22	78	78	10.5	10.5	14	14	No	No	No	Yes	No					No	7	No	0
711	7	4	7	66	65.6	6.85	6.85	13.7	14	No	No	No	Yes	Yes					No			0
712	11	5	23	76	75.8	9.2	9.2	14	13.8	No	Yes	No	Yes	Yes	No	No	No	No	No	6	Yes	0
713	7	3	7	64.5	64.4	6.6	6.6	13.9	13.9	Yes	No	Yes	Yes	Yes	No	No	No	No	No	3	Yes	0
714	8	7	3	56	56.2	4.95	4.95			No	No	Yes	Yes	Yes					No			0
715	12	5	12	70.2	70.1	6.8	6.8	13.4	13.5	No	Yes	No	Yes	Yes	No	No	No	No	No	7	Yes	0
716	9	7	15	73	73.1	10.4	10.4	15.5	15.3	No	Yes	No	Yes	Yes	No	No	No	No	No	9	Yes	0
717	9	10	22	82.3	82.2	10.2	10.2	15.4	15.2	No	Yes	No	Yes	Yes	No	No	No	No	No	3	Yes	0
718	10	10	13	73.5	73.2	9.05	9.05	14	13.8	No	No	No	Yes	Yes	No	No	No	No	No	3	Yes	0
719	10	6	12	68.5	68.6	8.6	8.6	14.4	14.3	No	No	Yes	Yes	Yes	No	No	No	No	No	7	Yes	0
720	12	4	3	57.6	57.5	5.8	5.8			No	No	Yes	Yes	Yes					No			0
721	10	5	1	44.4	44.1	3.35	3.6			No	Yes	No	Yes	Yes					No			0
722	15	6	8	68.5	68.7	9.15	9.15	15	15	No	No	Yes	Yes	No					Yes	7	Yes	0
723	10	20	15	80.1	80	9.8	9.8	14.7	14.6	No	No	No	Yes	Yes	No	No	No	No	No	5	Yes	0
724	15	4	10	70.5	70.5	7.8	7.8	12.5	12.4	No	Yes	No	Yes	Yes	No	No	No	No	No	7	Yes	0
725	13	6	8	67.9	67.8	7.25	7.25	14.8	14.9	No	Yes	No	Yes	Yes	No	No	No	No	No	7	Yes	0
726	10	8	7	63.8	64	8.05	8.05	15.5	15.5	No	No	No	Yes	Yes	No	No	No	No	No	7	Yes	0
727	7	9	2	55.5	55.4	4.8	4.8			No	Yes	No	Yes	Yes					No			0
728	8	4	13	67.5	67.3	8.4	8.4	14.9	15	Yes	No	No	Yes	Yes	No	No	No	No	No	9	Yes	0
729	5	5	11	68.1	68.5	7.85	7.85	13.5	13.5	Yes	Yes	No	Yes	Yes					No	8	Yes	0
730	9	3	15	79.5	79.5	10.1	10.1	14.5	14	No	No	No	Yes	Yes	No	No	No	No	Yes	7	Yes	0
731	17	6	20	77	76.8	10.3	10.3	14.4	14.3	No	No	Yes	Yes	Yes	No	No	No	No	No	6	Yes	0
732	7	5	2	61	60.4	4.4	4.65			No	No	Yes	Yes	Yes	No	No	No	No	No			0
733	12	9	14	69.2	69.5	8.1	8.1	14	13.8	No	Yes	No	Yes	Yes	No	No	No	Yes	No	6	Yes	1
734	11	9	4	56	56.2	4.4	4.05			No	No	Yes	Yes	Yes	No	No	No	Yes	No			0
735	4	5	2	60.1	60.2	4.1	4			No	No	Yes	Yes	Yes					Yes			0
736	7	7	12	69	68.5	9.25	9.25	16.5	16.5	No	No	Yes	Yes	Yes	No	No	No	No	No	3	Yes	0
737	10	8	18	79	79.2	8.5	8.5	15.3	15.1	No	Yes	No	Yes	Yes	No	No	No	No	No	6	Yes	0
738	4	4	15	79	79.2	8.6	8.6	14	14.1	No	No	No	Yes	Yes					No	12	Yes	0
739	10	6	9	70	70.4	7	7	14.5	14.6	No	No	No	Yes	Yes	No	No	No	No	Yes	7	Yes	0
740	4	5	18	79	78.8	8.55	8.55	13.9	14.1	No	Yes	No	Yes	No					No	8	Yes	0
741	4	5	11	72.5	72.3	10	10.15	14	14	No	No	Yes	Yes	Yes					No	6	Yes	0
742	0	3	22	85.5	85.4	11.65	11	15.1	14.9	No	No	Yes	Yes	Yes					No	5	No	1
743	0	4	2	54	54.5	4.3	4.3			No	Yes	No	Yes	Yes					No			0
744	10	3	17	77.5	77.6	7.85	7.85	12.6	12.5	No	No	Yes	Yes	Yes					No	7	Yes	0
745	5	4	14	66.5	66.3	8.75	8.75	14.8	14.8	Yes	No	No	Yes	No					No	6	Yes	0
746	8	4	13	72.5	72.5	8.15	8.5	14.5	14.2	No	No	No	Yes	Yes					Yes	7	Yes	0
747	8	8	2	54.5	54.3	5.65	5.65			No	Yes	No	Yes	Yes	No	No	No	No	No			0
748	8	5	13	72	71.7	8.6	8.6	15	14.8	No	Yes	No	Yes	Yes	No	No	No	No	Yes	7	Yes	1
749	7	4	15	67	67.5	7.4	7.15	14.1	14	No	No	No	Yes	No	No	No	No	No	No	9	Yes	0
750	9	5	16	75	75.1	10	10.1	14	14.1	No	Yes	No	Yes	Yes					No	7	Yes	1
751	9	3	19	59.5	59.5	5	5.64	10.5	10.9	No	No	Yes	Yes	Yes	No	No	No	No	Yes	7	Yes	2
752	7	7	18	81.5	81	11.5	11.5	16	16.5	No	No	Yes	Yes	No					Yes	7	No	3
753	10	4	23	78	78.2	8.3	8.3	14	14.1	No	No	Yes	Yes	Yes					No	5	Yes	0
754	10	12	15	73.5	73.5	9.55	9.55	14.5	14.3	No	Yes	No	Yes	Yes					Yes	7	Yes	1
755	12	12	23	81	80.8	11.8	11.8	16	15.8	No	Yes	No	Yes	Yes					Yes	6	Yes	0
756	9	9	5	59.5	59.5	7.5	7.55			Yes	Yes	No	Yes	Yes	No	No	No	No	No	5	Yes	0
757	12	5	17	79	78.6	10.25	10.25	14.6	14.4	No	Yes	No	Yes	Yes	No	No	No	No	No	8	Yes	0
758	8	6	13	73.5	73.2	8.6	8.6	15.5	15.3	No	No	Yes	Yes	Yes	No	No	No	No	Yes	5	Yes	1
759	15	6	15	83	83	10.1	10.1	15.5	15.1	No	Yes	No	Yes	Yes	No	No	No	No	No	6	Yes	0
760	5	6	18	72	72.2	7.2	7.2	13	13.1	No	No	Yes	Yes	Yes	No	No	No	No	No	7	Yes	0
761	17	6	1	50.2	50.5	3.45	3.45			No	No	No	Yes	Yes					No			0
762	9	6	15	77	77.1	8.65	8.65	15	15.5	No	No	Yes	Yes	No					No	5	Yes	0
763	10	8	10	77	77	7.79	7.79	16	16	Yes	No	Yes	Yes	Yes	No	No	No	No	Yes	7	Yes	0
764	10	4	9	68	68	8.5	8.5	13.5	13.7	No	No	No	No	No	No	No	No	No	Yes	7	No	1
765	8	4	7	71.5	71.1	8.65	8.65	15.5	15.2	No	Yes	No	Yes	Yes					No	7	Yes	0
766	13	5	13	77	77	8.8	8.8	14	13.8	No	No	Yes	No	No	No	No	No	No	Yes	6	No	0
767	15	5	1	53	53	3.2	3.2			No	No	Yes	Yes	Yes					No			0
768	9	4	15	83.5	83.5	13.3	13.3	17	17	No	No	No	Yes	Yes	No	No	No	No	No	7	Yes	0
769	15	10	7	64.2	64.1	7.6	7.4	14.9	14.9	No	No	Yes	Yes	Yes					No	6	Yes	2
770	12	9	18	82	81.8	8.65	8.65	13.5	13.3	No	No	No	Yes	Yes	No	No	No	No	No	11	Yes	1
771	8	8	16	78.2	78	8.55	8.55	13.5	13.2	No	No	Yes	No	Yes	No	No	No	No	Yes	7	No	0
772	17	4	21	82.2	82.2	9.94	9.94	14	14.1	No	No	Yes	Yes	Yes	No	No	No	Yes	No	5	Yes	1
773	10	4	13	69	68	8.7	8.7	14	14	No	No	No	Yes	Yes	No	No	No	No	No	7	Yes	0
774	12	6	2	54.5	54.3	4.4	4.4			No	No	Yes	Yes	Yes	No	No	No	No	No			0
775	8	4	10	66.8	66.8	6.4	6.4	14.1	14	No	Yes	No	Yes	Yes	No	No	No	No	No	7	Yes	0
776	10	3	17	77	76.9	9.1	9.1	14.1	14.2	No	No	Yes	No	Yes	No	No	No	No	Yes	6	No	1
777	10	7	5	65.1	65	6	5.6			No	No	No	Yes	Yes					No			0
778	12	4	13	72.5	72.5	9.9	9.6	14.2	14.2	No	Yes	No	Yes	Yes					No	7	Yes	0
779	12	5	21	79.8	79.8	9.3	9.3	13.5	13.5	No	No	No	Yes	Yes	No	No	No	No	No	7	No	0
780	10	10	15	78	78.1	9.5	9.5	13.3	13.4	No	No	Yes	Yes	Yes	No	No	No	No	Yes	7	Yes	0
781	15	8	6	64.9	64.8	6.4	6.4			No	No	Yes	Yes	Yes	No	No	No	No	No	6	Yes	0
782	10	5	18	78.5	78.3	10.3	10.3	16	15.8	No	No	Yes	Yes	Yes	No	No	No	No	Yes	7	No	1
783	7	4	11	72.8	72.7	8.6	8.6	14.8	14.6	No	No	Yes	Yes	Yes					No	8	Yes	0
784	19	5	20	79.5	79.3	8.95	8.95	14.4	14.3	No	No	No	Yes	Yes	No	No	No	No	No	5	Yes	0
785	13	3	16	69.9	70	7.8	7.8	13.3	13.2	No	No	No	Yes	Yes	No	No	No	No	No	7	Yes	0
786	15	9	2	54.5	54.4	3.25	3.25			No	No	Yes	Yes	Yes					No			0
787	14	5	4	65	65	7.4	7.3			No	No	Yes	Yes	Yes					No			0
788	5	5	18	78	78	9.1	9.3	15.2	15.2	No	No	No	Yes	Yes	No	No	No	No	No	6	Yes	0
789	10	6	16	76.3	76.3	10.4	10.4	16	16	No	No	No	Yes	Yes	No	No	No	No	No	5	Yes	0
790	9	4	18	83	82	10.2	10.2	15.8	15.8	No	No	Yes	Yes	Yes					No	12	Yes	0
791	10	7	15	78.5	78.5	7	7.1	13	13	No	No	Yes	Yes	Yes					Yes	9	No	1
792	8	3	12	67.5	67.5	6.5	6.5	13	13	No	Yes	No	Yes	Yes	No	No	No	No	No	7	Yes	0
793	5	6	15	74	74	8.8	8.8	14	14.1	No	No	Yes	Yes	Yes	No	No	No	No	No	6	Yes	0
794	12	3	22	78.7	78.8	9.1	9.1	15.3	15.3	No	Yes	No	Yes	Yes					No	6	Yes	0
795	8	9	23	80.2	80.1	9.6	9.6	14.5	14.6	No	Yes	No	Yes	Yes	No	No	No	Yes	Yes	6	No	1
796	10	6	12	71	71.1	7.9	7.9	14	14	No	No	Yes	Yes	Yes					Yes	8	Yes	0
797	7	4	18	81	81	10.2	10.2	15	15	No	Yes	No	Yes	Yes	No	No	No	No	No	5	Yes	0
798	10	7	2	54.5	54.5	4.5	4.5			No	Yes	No	Yes	Yes	No	No	No	No	No			0
799	8	6	18	76.6	76.6	9.6	9.6	14.8	14.6	No	No	No	Yes	Yes	No	No	No	No	No	6	Yes	0
800	7	8	20	76.6	76.5	8.8	8.8	15.7	15.7	No	No	Yes	Yes	Yes					Yes	9	Yes	0
801	10	4	18	73.3	73.4	9	9	15	15	No	Yes	No	Yes	Yes	No	No	No	Yes	Yes	12	Yes	0
802	0	4	11	72.3	72.6	10.6	10.6	15.8	15.8	No	Yes	No	Yes	Yes					Yes	7	Yes	0
803	5	10	4	62.6	62.7	5.8	5.8			No	Yes	No	Yes	Yes	No	No	No	No	No			0
804	9	5	5	59.5	59.5	6.6	6.3			No	Yes	No	Yes	Yes					No			0
805	12	5	9	72	72	7.3	7.3	14	14	No	Yes	No	Yes	Yes	No	No	No	No	No	7	Yes	0
806	12	5	12	72.5	72.5	9.4	9.4	15.6	15.6	No	Yes	No	Yes	Yes	No	No	No	No	No	7	Yes	0
807	7	4	8	67	67	5.5	5.5	13.6	13.8	No	No	Yes	Yes	Yes					No	6	Yes	0
808	12	5	4	64	64	6.1	6.1			No	No	No	Yes	Yes	No	No	No	No	No			0
809	3	4	14	71	71	9.5	9.5	15.2	15.2	No	No	No	Yes	Yes	No	No	No	No	No	6	Yes	0
810	5	6	16	71	71	7.5	7	14	14.2	No	No	Yes	Yes	Yes					No	7	Yes	0
811	10	4	18	82	82	8.3	8.8	14.9	14.9	No	No	Yes	Yes	Yes	No	No	No	No	No	6	Yes	0
812	12	8	2	57.9	57.9	5	4.7			No	Yes	No	Yes	Yes					No			0
813	10	6	18	72	72	7.2	7.3	14.7	14.7	No	No	No	Yes	Yes	No	No	No	No	No	6	Yes	0
814	9	9	14	74.5	74.6	9.7	9.7	14.8	14.8	No	Yes	No	Yes	Yes	No	No	No	No	No	9	Yes	0
815	3	6	12	73.2	73.1	8	8	14.1	14.1	No	No	No	Yes	Yes					No	6	Yes	0
816	10	5	18	73.8	73.6	7.7	7.4	14	14.2	No	Yes	No	Yes	Yes					No	12	Yes	0
817	17	8	22	89	89	12.7	12.7	15	15.2	No	No	No	Yes	Yes	No	No	No	No	Yes	6	No	1
818	0	3	18	73.6	73.6	7.6	7.6	13	13	No	No	No	Yes	Yes					Yes	6	No	2
819	11	7	1	47	47	3.6	3.6			No	Yes	No	Yes	Yes					No			0
820	10	7	12	72.4	72.5	6.5	6.5	14	14	No	No	Yes	Yes	Yes					No	9	Yes	0
821	12	8	12	71	71	7.9	7.6	14	13.8	No	Yes	No	Yes	Yes	No	No	No	No	No	6	Yes	0
822	10	6	2	48	48	5	5			No	No	No	Yes	Yes					No			0
823	5	3	12	71	71	9.3	9.3	15.2	15.2	No	No	No	Yes	Yes	No	No	No	No	Yes	6	No	3
824	9	4	18	78	78	10.5	10.5	16	16	No	Yes	No	Yes	Yes					No	6	Yes	0
825	10	5	18	72	72	7.9	7.9	14	14	No	Yes	No	Yes	Yes					No	6	Yes	0
826	7	5	15	68	68	7.9	7.9	14.2	14.4	No	No	Yes	Yes	Yes					No	6	Yes	0
827	5	7	9	64	64	7.9	7.9	16	16	No	Yes	No	Yes	Yes					No	6	Yes	0
828	7	7	6	62	62	5.7	5.7			No	No	No	Yes	Yes					No			0
829	5	4	12	72	72	8	8.2	15	15	No	No	Yes	Yes	Yes	No	No	No	No	Yes	6	Yes	0
830	0	6	5	63.9	63.8	7.1	7.1			No	No	No	Yes	Yes	No	No	No	No	No			0
831	8	3	12	68	68	7.9	7.9	16	16	No	No	Yes	Yes	Yes	No	No	Yes	No	No	6	Yes	0
832	10	10	5	68	68	7.3	7.3			No	No	No	Yes	Yes					Yes			0
833	8	6	17	70	70	10.1	10.1	16	16	No	No	Yes	Yes	Yes	No	Yes	No	No	No	6	Yes	0
834	12	7	18	78	78	10	10	15	15	No	No	No	Yes	Yes	No	No	No	No	No	6	Yes	0
835	10	5	11	68	68	6	6	13.6	13.8	No	Yes	No	Yes	Yes					No	6	Yes	0
836	10	5	13	74	74	8.7	8.7	15	15	No	No	Yes	Yes	Yes	No	No	No	No	Yes	8	Yes	0
837	10	5	5	58	58	5.4	5.4			No	No	Yes	Yes	Yes	Yes	No	No	Yes	No			0
838	10	3	8	67	67	8.5	8.5	16	16	No	No	Yes	Yes	Yes	No	No	No	No	Yes	6	Yes	0
839	9	6	4	59	59	7.2	7.2			No	Yes	Yes	Yes	Yes	No	No	No	No	No			0
840	7	5	18	78	78	8	8	16	16	No	Yes	No	Yes	Yes					No	6	Yes	0
841	0	5	18	77.2	77.2	9.6	9.6	16.2	16.2	No	No	No	Yes	Yes					No	9	Yes	0
842	9	5	12	76.5	76.5	10.9	10.9	16	16	No	Yes	No	Yes	Yes	No	No	No	No	Yes	4	No	1
843	10	8	18	82	81.9	10.9	10.9	16	16	No	Yes	No	Yes	Yes					No	6	Yes	0
844	4	6	20	87	87	12.5	12.5	17	17	No	Yes	No	Yes	Yes					No	7	Yes	0
845	10	12	9	70.7	70.7	6.9	6.9	13	13	No	No	No	Yes	Yes					Yes	6	Yes	0
846	0	6	4	67	67	7	7			No	Yes	No	Yes	Yes					No			0
847	7	4	7	69	69	8.2	8.2	16	16	No	Yes	No	Yes	Yes					Yes			0
848	8	5	23	78	79	11.4	11.4	14	14	No	No	No	Yes	No	No	No	No	No	Yes	6	No	2
849	10	4	15	68	68	6.9	6.9	15	15	No	No	No	Yes	Yes	No	No	No	No	No	9	Yes	0
850	12	4	11	75	75	9.4	9.4	13	13	No	Yes	No	Yes	Yes	No	No	Yes	No	Yes	6	Yes	0
851	7	3	12	72	72	8.2	8.2	16	16	No	No	No	Yes	Yes					No	8	Yes	0
852	10	3	21	80	81	10.7	10.7	16	16.2	No	Yes	No	Yes	Yes	No	Yes	No	No	No	6	Yes	0
853	8	6	20	78	78	9.7	9.9	16.1	16.1	No	No	No	Yes	Yes	No	No	No	No	No	6	No	1
854	10	4	18	71	71	8.8	8.8	16	16	No	No	No	Yes	Yes	No	No	No	No	No	6	Yes	0
855	12	5	2	53	53	4.6	4.6			No	No	No	Yes	Yes					No			0
856	10	7	12	72	72	8	8	16	16	No	No	No	Yes	Yes	No	No	No	No	No	6	Yes	0
857	12	6	1	48	48	3.4	3.4			No	No	No	Yes	Yes					No			0
858	12	3	23	74	74	9.1	9.1	16	16	No	No	No	Yes	Yes					Yes	6	Yes	0
859	12	5	11	74	74	10.2	10.3	16	16	No	No	Yes	Yes	Yes	No	No	No	No	Yes	7	No	2
860	9	5	11	73.9	73.6	8.4	8.4	15	15	No	No	Yes	Yes	Yes					No	6	Yes	0
861	10	8	16	74	74	9.8	9.8	15.1	15.1	No	Yes	No	Yes	Yes					No	6	Yes	0
862	9	6	9	63	63	8.2	8.2	15	15.1	No	Yes	No	Yes	Yes					No	6	Yes	0
863	10	3	18	73.5	73.6	12.1	12.1	17	17	No	No	Yes	Yes	Yes	No	No	No	No	No	6	Yes	0
864	10	3	20	75	75	8.1	8.1	14	14	No	Yes	No	Yes	Yes	No	No	No	No	No	12	Yes	0
865	10	4	16	75	75	9.6	9.6	13	13	No	Yes	No	Yes	Yes					Yes	6	Yes	0
866	10	4	18	73	73	8.8	8.8	15.5	15.5	No	No	No	Yes	Yes					No	6	Yes	0
867	7	5	2	56	56	4	4			No	No	No	Yes	Yes					No			0
868	9	6	3	64	64	6	6			No	No	Yes	No	No	No	No	No	No	Yes			0
869	7	4	23	81	81	8.8	8.8	16	16	No	No	Yes	Yes	Yes	No	Yes	No	No	No	6	Yes	0
870	0	3	7	64	64	6.4	6.4	13	13	No	No	Yes	Yes	No	No	No	No	No	No	7	Yes	0
871	12	4	2	63	63	7.4	7.4			No	No	No	Yes	Yes	No	No	No	No	No			0
872	3	4	1	47	47	3	3			No	Yes	No	Yes	Yes					No			0
873	12	5	8	72	72	8.9	8.9	16	16	No	No	Yes	Yes	Yes					Yes	6	No	1
874	7	3	11	76.5	76	10	10.1	16	16	No	No	No	Yes	Yes	No	No	No	No	No	6	Yes	0
875	10	4	8	71	71	7.7	7.7	14	14	No	No	Yes	Yes	No					No	6	Yes	0
876	9	5	13	76	76	8.1	8.1	16	16	No	No	Yes	Yes	Yes	No	No	No	No	No	6	Yes	0
877	6	4	15	74	74	8.4	8.4	14	14	No	Yes	Yes	Yes	Yes	No	No	No	No	Yes	6	Yes	0
878	16	4	11	75	75	8.3	8.3	16	16	No	Yes	Yes	Yes	Yes	No	No	No	No	No	7	Yes	0
879	7	4	7	52	52	6.6	6.6	15.9	15.9	No	No	No	Yes	Yes					No			0
880	12	10	17	78	78	8	8	12	12	No	Yes	No	Yes	Yes	No	No	No	No	No	6	Yes	0
881	12	4	2	50	50	3	3			No	No	No	Yes	No					No			0
882	15	6	8	71	71	9.3	9.3	16	16	No	Yes	Yes	Yes	Yes	No	No	No	Yes	Yes	6	No	0
883	6	6	13	73	73	8.7	8.7	14	14	No	No	Yes	No	No	No	No	No	No	Yes	12	No	0
884	8	4	8	67	67	8	8	15	15	No	Yes	No	Yes	Yes					No	7	Yes	0
885	10	10	10	68	68	7.5	7.5	14	14	No	Yes	No	Yes	Yes	No	No	No	No	Yes	7	Yes	0
886	8	10	16	74	74	10.7	10.7	15	15	No	No	No	Yes	Yes	No	No	No	No	No	7	Yes	0
887	10	4	11	68	68	7.6	7.6	16	16	No	Yes	Yes	Yes	Yes	No	No	No	No	Yes	6	Yes	0
888	8	4	10	70	70	8	8	16	16	No	Yes	No	Yes	Yes	No	No	No	No	Yes	9	Yes	0
889	10	3	22	78	78	7.6	7.6	14	14	No	No	No	Yes	Yes	No	No	No	No	No	6	Yes	0
890	12	3	12	80	80	8.4	8.4	16	16	No	Yes	No	Yes	Yes	No	No	No	No	No	6	Yes	0
891	10	5	22	81	81	8.7	8.9	14	14	No	No	No	Yes	Yes					No	6	Yes	0
892	6	5	18	77	77	7.8	7.8	15	15	No	Yes	No	Yes	Yes	No	No	No	No	No	6	Yes	0
893	12	4	14	69	69	8.3	8.3	14	14	No	No	No	Yes	Yes	No	No	No	No	No	7	Yes	0
894	15	5	11	76	76	9.6	9.6	16	16	No	No	No	Yes	Yes					Yes	6	Yes	0
895	10	4	18	72	72	8.8	8.8	14	14	No	Yes	No	Yes	Yes	No	No	No	No	No	12	Yes	0
896	8	3	15	64	64	7.1	7.1	14	14	No	Yes	Yes	Yes	Yes	No	No	No	No	No	10	Yes	0
897	13	12	3	61	61	6.1	6.1			No	No	Yes	Yes	Yes	No	No	No	No	No			0
898	12	6	14	67	67	8.5	8.5	16	16	No	No	Yes	Yes	Yes					No	6	Yes	0
899	12	3	2	59	59	5.6	5.6			No	Yes	No	Yes	Yes	No	No	No	No	No			0
900	12	3	2	49	49	4.3	4.3			No	No	Yes	Yes	Yes	No	No	No	No	No			0
901	12	5	15	68	68	9.6	9.6	15	15	No	Yes	No	Yes	Yes	No	No	No	No	No	7	Yes	0
902	12	5	10	64	64	7.9	7.9	14	14	No	No	No	Yes	Yes	No	No	No	No	No	6	Yes	0
903	12	8	14	64	64	6.9	6.9	13	13	No	No	No	Yes	Yes					No	6	Yes	0
904	6	14	1	58	57	4	4			No	No	No	Yes	Yes	No	No	No	No	Yes			0
905	8	4	3	52	52	4.8	4.8			No	No	No	Yes	Yes	No	No	No	No	No			0
906	10	5	3	60	60	5.2	5.2			No	No	No	Yes	Yes	No	No	No	No	No			0
907	8	3	18	71	71	7.6	7.6	14	14	No	No	Yes	Yes	Yes	No	No	No	No	No	6	Yes	0
908	10	5	11	73	73	8	8	14	14	No	Yes	No	Yes	Yes					No	6	Yes	0
909	12	3	1	47	47	3.4	3.4			No	Yes	No	Yes	Yes					No			0
910	15	4	4	47	47	5.9	5.9			No	No	No	Yes	Yes	No	No	No	No	No			0
911	9	8	2	53	53	4.9	4.9			No	Yes	No	Yes	Yes					No			0
912	8	4	22	75	75	7.8	7.8	12	12	No	No	Yes	Yes	Yes	No	No	No	No	No	6	Yes	0
913	7	12	23	82	82	9.7	9.7	14	14	No	Yes	No	Yes	Yes	No	No	No	No	No	6	Yes	0
914	6	6	14	72	72	8.5	8.5	14	14	No	Yes	No	Yes	Yes					No	6	Yes	0
915	17	6	5	65.5	65.5	6	6			No	No	No	Yes	Yes					No			0
916	14	5	11	69	69	9.3	9.3	16.2	16.2	No	No	Yes	Yes	Yes	No	No	No	No	No	5	Yes	0
917	17	6	7	66.5	66.5	7.9	7.9	15	15	No	No	No	Yes	Yes					No			0
918	10	10	10	70	71	7.9	7.9	14	14	No	No	No	Yes	Yes					No	7	Yes	0
919	10	10	5	61	61	7.9	7.9			No	Yes	No	Yes	Yes	No	No	No	No	No			0
920	15	3	18	74	74	8.4	8.4	14.8	14.8	No	Yes	No	Yes	Yes	No	No	No	No	No	6	Yes	0
921	9	5	10	69	69	8.8	8.8	15	15	No	Yes	No	Yes	Yes	No	No	No	No	No	7	Yes	0
922	12	7	14	71	71	7.4	7.4	16.2	16.2	No	Yes	No	Yes	Yes	No	No	No	No	No	7	Yes	0
923	12	7	18	80	80	10.9	10.9	16	16	No	Yes	No	Yes	Yes	No	No	No	No	No	4	Yes	0
924	12	3	22	79	79	9	9	14	14	No	No	Yes	Yes	Yes	No	No	No	No	No	8	Yes	0
925	10	12	7	65	65	9.4	9.4	16	16	No	Yes	No	Yes	Yes	No	No	No	No	No	6	Yes	0
926	8	7	23	86	86	10	10	15.5	15.5	No	No	Yes	Yes	Yes	No	No	No	No	No	6	Yes	0
927	15	3	16	71.5	71.5	7.8	7.6	11.5	11.5	No	No	Yes	Yes	Yes					No	7	Yes	0
928	15	4	1	54	54	4	4			No	No	Yes	Yes	Yes	No	No	No	No	No			0
929	15	3	16	78	78	11	11	12.5	12.5	No	No	No	Yes	Yes	No	No	No	No	No	6	Yes	0
930	17	13	10	62	62	6.2	6.2	12	12	No	No	No	Yes	Yes	No	No	No	No	No	8	Yes	0
931	13	5	13	74	74	9.2	9.2	13.7	13.7	No	No	Yes	Yes	Yes	No	No	No	No	No	6	Yes	0
932	0	5	15	69.5	69.4	8.3	8	14	14	No	Yes	No	Yes	Yes	Yes	No	No	No	Yes	9	Yes	0
933	15	6	14	74.5	74.5	8.7	8.7	15	15	No	No	Yes	Yes	Yes	No	No	No	No	Yes	6	No	0
934	10	8	2	50	51	4.4	4.4			No	No	No	Yes	Yes					No			0
935	2	5	20	81	81	7.6	7.6	12	12	No	No	Yes	Yes	Yes					No	6	Yes	0
936	10	3	16	72	72	8.1	8.4	15	15	No	No	Yes	Yes	Yes	No	No	No	No	No	6	Yes	0
937	12	6	4	58	58.5	4.7	4.7			No	Yes	No	Yes	Yes					No			0
938	9	7	1	53	53.5	3	3.15			No	Yes	No	Yes	Yes	No	No	No	No	No			0
939	6	7	5	64.5	64	5.75	5.75			No	Yes	No	Yes	Yes	No	Yes	No	No	No	5	Yes	0
940	10	3	8	65	65	7.15	7.15	15.5	15.5	No	Yes	No	Yes	Yes					No	6	Yes	0
941	17	8	20	88	89	10.15	10.5	14.5	14	No	Yes	No	Yes	Yes					No	6	Yes	0
942	7	5	3	58	58	5.1	5.1			No	No	No	Yes	Yes					No			0
943	9	4	18	82	82	8.5	8.5	15	15	No	No	Yes	Yes	Yes	No	No	No	No	No	8	Yes	0
944	12	4	1	57.5	58	4.65	4.65			No	No	No	Yes	Yes					No			0
945	9	6	2	53	52	3.6	3.6			No	Yes	Yes	Yes	Yes	No	No	No	No	Yes			1
946	7	10	8	67.2	67	7.1	7.1	13	13.2	No	No	No	Yes	Yes	No	No	No	No	No	6	Yes	0
947	12	7	7	70.5	71.5	9.8	9.8	13.3	13.5	No	Yes	No	Yes	Yes	No	No	No	Yes	No	5	Yes	0
948	3	5	12	81	81.5	9.08	9.08	14.5	14.5	No	No	Yes	Yes	No					No	6	Yes	0
949	12	6	11	67.5	67	7.43	7.43	14.5	15	No	Yes	No	Yes	Yes	No	No	No	No	No	8	Yes	3
950	0	4	16	81.5	81	9.4	10.45	14.4	14.5	No	Yes	No	Yes	Yes					No	6	Yes	0
951	17	4	7	68.5	68.3	7.79	7.49	12	12	No	Yes	No	Yes	Yes	No	No	No	No	No	6	Yes	0
952	9	7	16	71	70	6.1	6.2	12.5	12	No	No	Yes	Yes	No					No	6	Yes	0
953	9	13	4	63.5	63	6.7	6.7			No	Yes	No	Yes	Yes					No			0
954	7	9	12	74	75.5	9.75	9.75	14.4	14.2	No	Yes	No	Yes	Yes					Yes	6	Yes	0
955	9	5	8	70	69	5.38	6.15	15	15.3	No	No	No	Yes	Yes	No	No	No	No	No	6	Yes	1
956	9	4	15	69.5	70	6.75	6.75	13.5	14	No	Yes	No	Yes	Yes	No	No	No	No	No	6	Yes	0
957	7	4	19	76	77	9.05	8	14	14.5	No	No	No	Yes	Yes					No	7	Yes	0
958	12	6	18	78	78	8.47	8.47	14.5	14	No	Yes	No	Yes	Yes	No	No	No	No	No	5	Yes	0
959	9	4	1	38	37	2.55	2.55			No	No	Yes	Yes	Yes					No			0
960	7	7	3	58.5	58.5	3.55	3.55			No	Yes	No	Yes	Yes	No	No	No	No	Yes			0
961	15	5	14	72	72.5	7	7	13.5	14	No	Yes	No	Yes	Yes					No	7	No	0
962	12	3	15	71	70	7	6.7	13.5	13.5	No	Yes	No	No	Yes	No	No	No	No	No	10	No	0
963	12	7	9	64.5	64	7.1	7.1	14	14.5	No	Yes	Yes	Yes	Yes	No	No	No	Yes	Yes	4	Yes	0
964	9	6	22	81	80	10.5	10.5	13.5	14	No	Yes	No	Yes	Yes	No	No	No	No	No	6	Yes	0
965	10	3	14	72.5	72	9.34	9.34	15.5	16	No	Yes	No	Yes	No					No	6	Yes	0
966	10	3	5	68.5	69	7.9	7.9			No	Yes	No	Yes	Yes	No	No	No	No	No			0
967	7	6	2	62	62	4.61	4.61			No	Yes	No	Yes	Yes	No	No	No	No	Yes			0
968	12	6	5	64	64.3	6.05	6.05			No	Yes	No	Yes	Yes	No	No	No	No	No			0
969	10	10	2	56.5	56.5	5.25	5.25			No	Yes	Yes	Yes	Yes					No			0
970	15	5	18	77.5	78	11.4	11.4	16	16.3	No	Yes	No	No	Yes	No	No	No	No	No	6	No	2
971	11	5	20	84	83.5	12	12.3	18	18	No	Yes	No	No	Yes					Yes	6	No	1
972	10	6	9	76.5	75	8.85	8.4	15.5	15.6	No	Yes	No	Yes	Yes					No	6	Yes	0
973	5	7	22	78	78.5	9.8	9.8	14	14.5	No	Yes	No	Yes	Yes					No	6	Yes	1
974	17	6	8	74	74	8	8.29	14	13.5	No	No	Yes	Yes	No					No	6	Yes	0
975	10	3	7	65	65.5	6.89	7	14	14	No	No	No	No	Yes	No	No	No	No	Yes	6	No	2
976	15	8	4	65	65.5	5.15	5.6			No	No	Yes	Yes	Yes	Yes	No	No	No	Yes	3	Yes	1
977	0	8	13	63	63.5	7	7.1	14	14.2	No	No	Yes	No	Yes	No	No	No	No	No	5	No	0
978	9	6	19	79	79.1	10.45	10.45	14	14	No	Yes	No	Yes	Yes					No	6	Yes	2
979	8	5	1	54.5	55	3.99	4			No	Yes	Yes	Yes	Yes	No	No	No	No	Yes			0
980	8	9	1	50.5	50.3	3	3.1			No	Yes	No	Yes	Yes					No			0
981	10	3	18	76	76	8.56	8.56	14.3	14.5	No	Yes	No	Yes	Yes					No	12	Yes	1
982	11	5	3	58.5	58.3	5.1	5.1			No	No	No	Yes	Yes					No			0
983	12	4	18	67.5	67.5	7.2	7.2	14	14	No	Yes	No	Yes	Yes	No	No	No	No	No	6	Yes	2
984	7	7	18	77	76	11.2	11.2	16	16.1	No	Yes	No	No	Yes	No	No	No	No	No	8	No	1
985	5	3	7	68.5	68	8.8	9.5	15	15.5	No	No	No	No	Yes	No	No	No	No	Yes	7	No	4
986	8	5	14	77	77.5	9.89	10	15.5	15.2	No	No	Yes	Yes	Yes					No	5	Yes	0
987	9	10	22	81	81.5	10.5	10	15	15.5	No	No	Yes	Yes	Yes	No	Yes	No	Yes	Yes	4	Yes	0
988	9	5	22	84	84	12.2	12.5	15	15.5	No	Yes	No	Yes	Yes					No	6	Yes	1
989	10	3	4	57	57	4.12	4.12			No	Yes	No	Yes	Yes	No	No	No	No	No			0
990	12	5	9	66.5	67	6.4	6.4	12.3	12	No	No	No	Yes	Yes					No	6	Yes	0
991	12	4	2	62	61	5.9	5.9			No	Yes	No	Yes	Yes	No	No	No	No	No			0
992	12	5	5	55	55	5.2	5.2			No	No	Yes	Yes	Yes	No	No	No	No	No			0
993	9	5	5	62	62.5	7.6	7.6			No	Yes	No	Yes	Yes	No	No	No	No	No			0
994	15	6	4	64	64.5	6	6			No	Yes	Yes	Yes	Yes	No	No	No	No	No			0
995	9	4	3	81	81.3	8.81	8.81	14.8	14.8	No	Yes	No	Yes	Yes	No	No	No	No	Yes	6	Yes	2
996	7	8	1	49	49	3.3	3.3			No	No	Yes	Yes	Yes					No			0
997	12	4	23	67.6	67.6	9.29	9.29	11.5	11.4	No	Yes	No	Yes	Yes					No	6	Yes	0
998	12	5	3	47.5	47.5	5.75	5.75			No	Yes	No	Yes	Yes	No	No	No	No	No			0
999	8	4	13	72	72.5	10.85	10.85	12	12	No	No	Yes	Yes	Yes	No	No	No	No	Yes	5	Yes	0
1000	10	8	14	71	71.5	9.9	9.9	14	14.5	No	No	Yes	No	Yes	No	No	No	No	Yes	9	No	0
1001	14	3	12	72.5	72.3	9.25	9.25	15	15.1	No	Yes	No	Yes	Yes					No	6	Yes	0
1002	12	9	4	63	63.5	5.35	5.35			No	Yes	No	Yes	Yes	No	Yes	No	No	No	3	Yes	0
1003	7	9	5	62	63	5.79	5.79			No	No	Yes	Yes	Yes	No	No	No	Yes	No	4	Yes	0
1004	12	5	10	79	79.2	8.1	8.32	15.2	15	No	No	Yes	Yes	Yes	No	No	No	No	No	3	Yes	0
1005	9	5	17	70	70.5	7.34	7.5	14.1	14.1	No	Yes	Yes	Yes	Yes	No	No	No	No	No	3	Yes	0
1006	12	8	2	58	58	4.4	4.4			No	Yes	No	Yes	Yes					No			0
1007	12	4	13	67.5	68	7.1	7.1	12.8	13	No	Yes	No	Yes	Yes					No	6	Yes	0
1008	10	4	4	60.5	60.3	5.6	5.6			No	Yes	No	Yes	Yes	No	No	No	No	No	4	Yes	0
1009	9	9	12	72	72.5	8.8	8.8	15	15.2	No	Yes	No	Yes	Yes					No	6	Yes	0
1010	13	9	17	82	81	8.25	8.25	15	15.2	No	Yes	No	Yes	Yes	No	No	No	No	No	6	Yes	0
1011	9	3	22	78	78.5	9.46	9.5	14	14	No	Yes	No	Yes	Yes	No	No	No	No	No	6	Yes	0
1012	10	4	15	79	80	8.3	8.4	13.3	13.5	No	No	No	Yes	Yes	No	No	No	No	No	8	Yes	1
1013	10	7	11	68	68.5	7.62	8	14	14.5	No	Yes	No	Yes	Yes	No	No	No	No	Yes	6	Yes	1
1014	8	7	13	73	73.2	8.78	8.8	15.5	15.5	No	Yes	No	Yes	Yes					Yes	6	Yes	3
1015	10	5	20	83.5	82.5	9.84	9.84	16	16.2	No	No	No	Yes	No	No	No	No	No	No	6	Yes	0
1016	9	5	15	83.2	83.3	11.5	11.5	19.5	19.5	No	Yes	Yes	No	Yes	No	No	No	No	Yes	6	No	2
1017	14	5	18	78	78.5	9.89	10	13.3	13.5	No	No	Yes	Yes	Yes	No	No	No	No	Yes	5	Yes	2
1018	12	3	23	79	79.2	10	10.1	17.5	17.5	No	No	Yes	Yes	No					No	6	Yes	0
1019	10	7	15	76	76.2	9.6	9.9	17	17	No	Yes	No	Yes	Yes	No	No	No	No	No	7	Yes	0
1020	5	4	1	46	46.3	4.65	4.6			No	Yes	No	Yes	Yes	No	No	No	No	No			0
1021	10	4	1	51	51.2	2.85	2.8			No	No	Yes	Yes	Yes					No			0
1022	12	5	23	80	80.2	9.77	9.77	16.5	16.5	No	Yes	No	No	Yes					No	6	No	0
1023	8	3	23	80	80.3	10.8	10.8	16.5	16.3	No	Yes	No	Yes	Yes					No	12	Yes	0
1024	12	4	23	78.5	78.8	8.97	9	15.5	15.5	No	No	No	Yes	Yes					No	6	Yes	0
1025	10	6	21	87.5	86.5	24	25.5	23.5	23.7	No	Yes	No	Yes	Yes	No	No	No	No	No	5	Yes	0
1026	12	5	2	50	50	4.2	4.3			No	No	No	Yes	Yes					No			0
1027	12	4	17	85	85.4	7.9	8	13	13	No	No	No	Yes	Yes	No	Yes	No	No	No	3	Yes	0
1028	10	5	12	67	66.5	6	6	14	14	No	Yes	Yes	Yes	Yes	No	No	No	No	Yes	6	Yes	0
1029	12	5	18	75	75	10.5	10.5	15.5	15.5	No	Yes	Yes	No	Yes	No	No	No	No	No	1	No	0
1030	9	3	10	62	62.2	7.2	7.2	14.5	14.5	No	Yes	No	Yes	Yes					No	6	Yes	0
1031	11	6	9	67.5	68	9.2	8.4	14.5	14.7	No	Yes	No	Yes	Yes	No	No	No	No	No	7	Yes	1
1032	10	6	6	67	67.2	7	7	13.5	13.5	No	Yes	No	Yes	Yes					No	6	Yes	0
1033	14	5	22	68	68.3	10.8	10.8	15.5	15.5	No	Yes	No	Yes	Yes					No	6	Yes	0
1034	12	7	5	58.5	58	4.55	4.55			No	No	Yes	No	Yes	Yes	No	No	No	Yes			6
1035	12	6	21	76	75	9.45	9.45	15.2	15.2	No	No	Yes	Yes	Yes					No	6	Yes	0
1036	12	8	15	81	81	9.35	9.35	15.5	15.5	No	Yes	No	Yes	Yes	No	No	No	No	No	6	Yes	1
1037	7	8	9	69	69.2	7.5	7.5	13.2	13.2	No	Yes	No	Yes	Yes	No	No	No	No	No	6	Yes	0
1038	10	3	10	68	68.2	6.5	6.5	14	14.2	No	Yes	No	Yes	Yes					No	6	Yes	0
1039	10	4	3	56	56.1	4.8	4.8			No	No	Yes	Yes	Yes					No			0
1040	11	8	10	76	76.2	9.45	9.45	15.1	15	No	Yes	No	Yes	Yes	Yes	No	No	No	Yes	6	Yes	1
1041	0	6	3	64.5	64.7	4.4	4.4			No	Yes	No	Yes	Yes	No	No	No	No	Yes			0
1042	10	10	10	72	72.2	8.9	8.9	16	16	No	Yes	No	Yes	Yes	No	No	No	Yes	Yes	4	Yes	3
1043	8	5	23	87	86	10.5	10.5	14.2	14.1	No	No	No	Yes	Yes	No	No	No	No	No	6	Yes	0
1044	13	3	16	77	77.2	9.2	9.2	14	14.2	No	Yes	No	Yes	Yes					No	6	Yes	1
1045	15	6	12	74	74.2	7.05	7.05	12.2	12.2	No	Yes	No	Yes	Yes	No	No	No	No	Yes	6	Yes	2
1046	6	7	2	55	55.2	4.5	4.5			No	Yes	No	Yes	Yes					No			0
1047	14	5	1	50	50.2	3.6	3.6			No	Yes	Yes	Yes	Yes	No	No	No	No	No			0
1048	12	11	22	77	77.2	8.43	8.5	13.8	14	No	Yes	No	Yes	Yes	No	No	No	No	No	12	Yes	1
1049	9	4	5	61	62	8.55	8.55			No	Yes	No	Yes	Yes	Yes	Yes	No	No	Yes	5	Yes	1
1050	17	3	8	73	73.3	7	7	14	14.2	No	No	Yes	Yes	No					No	6	Yes	1
1051	10	4	16	70	71	8.2	8.4	14.1	14.2	No	Yes	No	Yes	Yes	No	No	No	No	No	7	Yes	0
1052	15	5	17	75	75.2	10.2	10.5	10.7	10.7	No	Yes	No	Yes	Yes					No	6	Yes	0
1053	5	4	12	70	70.2	8.5	8.5	10.5	10.3	No	Yes	No	Yes	Yes					No	6	Yes	1
1054	11	6	10	65.4	65.6	8.2	8.2	11	11	No	Yes	No	No	Yes	No	No	No	No	Yes	7	No	1
1055	12	10	18	72.5	72.7	8.64	8.64	10.2	10.2	No	Yes	No	Yes	Yes	No	No	No	No	No	6	Yes	0
1056	8	5	14	73	73.5	8.7	8.7	16	16.2	No	Yes	No	Yes	Yes					No	6	Yes	0
1057	12	6	4	56.7	56.5	6.75	6.75			No	Yes	No	Yes	Yes					No			0
1058	12	5	5	74	74.2	7.65	7.65			No	No	Yes	No	No	No	No	No	No	Yes	5	No	0
1059	15	10	19	84	84.2	9.65	9.85	10.2	10.5	No	No	Yes	Yes	Yes	No	No	No	No	No	6	Yes	0
1060	10	9	10	60.5	60	7.08	7.08	10	9.8	No	No	Yes	Yes	Yes	No	No	No	No	No	6	Yes	1
1061	12	7	18	72	72.5	9.75	9.75	12.4	12.5	No	Yes	No	Yes	Yes	No	No	Yes	No	No	3	Yes	0
1062	10	3	23	73.3	73.5	9.45	9.45	10.6	10.5	No	No	Yes	Yes	Yes	No	No	No	No	No	6	Yes	1
1063	10	11	17	85	85.5	7.75	7.75	13	13.2	No	No	No	Yes	Yes	No	No	No	No	No	6	Yes	0
1064	10	7	12	72	72	9.2	9.3	16.5	16	No	Yes	No	Yes	Yes					No	8	Yes	0
1065	11	5	12	75.5	75.2	10	10	14.5	14.5	No	No	No	Yes	Yes					No	6	Yes	0
1066	10	4	4	59	59.5	5.1	5.1			No	Yes	No	Yes	Yes	No	No	No	No	No			0
1067	12	4	2	54	54	3.3	3.3			No	No	Yes	Yes	Yes					No			0
1068	7	8	14	69	69	9.87	9.87	15	15	No	Yes	No	Yes	Yes	No	No	No	Yes	No	7	Yes	1
1069	12	10	3	60	61	5.25	5.25			No	No	Yes	Yes	Yes					No			0
1070	17	4	10	69	69	8.4	8.4	14.5	14.5	No	No	No	Yes	Yes	No	No	No	No	No	6	Yes	0
1071	12	5	5	62	61	6.8	6.8			No	Yes	No	Yes	Yes	No	No	Yes	No	No			0
1072	5	4	1	44.3	44.9	1.5	1.5			No	No	Yes	Yes	Yes					No			0
1073	10	3	1	57	57	5	5			No	No	Yes	Yes	Yes					No			0
1074	9	4	13	75	73	8.05	8.05	13	13	No	Yes	No	Yes	Yes					No	6	Yes	0
1075	8	3	12	71	72	6.55	7.75	13	13.5	No	Yes	No	Yes	Yes	No	Yes	No	No	No	5	Yes	0
1076	9	5	4	62	62	5.2	5.9	13	13.5	No	Yes	No	Yes	Yes	No	No	No	No	Yes			0
1077	7	2	17	74.5	74.5	7.64	7.63	13	13	No	Yes	No	Yes	Yes	No	No	No	No	No	6	Yes	2
1078	9	5	18	80	80.5	8.79	8.79	13.2	13.5	No	Yes	No	Yes	Yes	No	No	No	No	Yes	6	No	2
1079	4	17	18	74.5	75	8.4	7.75	14	14	No	No	Yes	Yes	No	No	No	No	No	Yes	9	No	1
1080	7	3	19	77.5	77.5	9	9	14	14.5	No	Yes	No	Yes	Yes	No	No	No	No	No	6	Yes	0
1081	7	4	1	51.5	51.5	3.4	3.95			No	No	Yes	Yes	Yes					No			0
1082	10	4	20	81	81	11.85	11.85	16.3	17	No	No	Yes	Yes	Yes	No	No	No	No	Yes	7	No	2
1083	12	3	7	66	66.5	7.3	7.3	15	14.3	No	Yes	No	Yes	Yes	No	No	No	No	No			0
1084	10	5	5	62	62	5.35	5.35	12.5	12.7	No	No	No	Yes	No					No			0
1085	10	9	1	49.6	50	3.8	3.8	12	12	No	No	Yes	Yes	Yes					No			0
1086	15	4	12	73	73.2	7.8	7.8	14.5	14.3	No	No	Yes	Yes	Yes	No	No	No	No	No	6	Yes	0
1087	7	8	15	81.5	81.5	10	10	14.2	14.2	No	Yes	No	Yes	Yes					No	10	Yes	0
1088	10	5	10	74	74	8	8.05	14.5	14.5	No	Yes	No	Yes	Yes	No	No	No	No	No	6	Yes	0
1089	8	6	21	82.5	82.5	8.35	9.15	15	15.5	No	Yes	Yes	Yes	Yes	No	No	No	No	No	5	Yes	0
1090	8	7	16	73.5	73.5	8.9	8.9	14	14	No	Yes	No	Yes	Yes					No	7	Yes	0
1091	1	8	6	68	69	7.7	7.7	13.5	13.5	No	Yes	No	Yes	Yes	No	No	No	No	No	6	Yes	0
1092	12	4	3	60	61	6.2	6.2			No	No	Yes	Yes	No	No	No	No	No	No			0
1093	9	8	14	73	74	6.3	6.6	13	13	No	Yes	No	Yes	Yes					No	6	Yes	1
1094	9	7	7	78	77	11.25	10.7	14	14	No	Yes	No	Yes	Yes					No	7	Yes	0
1095	10	10	4	62	63	4.95	4.15			No	Yes	No	Yes	Yes	No	No	No	No	Yes			0
1096	12	3	12	71	72	7.4	7.4	13.5	13.5	No	No	Yes	Yes	No	No	No	Yes	No	Yes	4	No	1
1097	5	5	10	70	69	8.2	8.2	13.3	13.5	No	No	Yes	No	No	No	No	No	No	No	9	No	2
1098	10	5	13	75.5	76	8.85	8.85	13.5	13.5	No	No	No	Yes	Yes	No	No	No	No	Yes	7	Yes	1
1099	0	7	9	70	71	7.95	7.45	15	15	No	Yes	No	Yes	Yes	No	No	No	No	No	6	Yes	0
1100	10	5	11	77	77	10.15	9.5	14	14	No	Yes	No	Yes	Yes					No	6	Yes	0
1101	10	13	12	72	73	7.2	7.2	13	13	No	Yes	No	Yes	Yes	No	No	No	No	No	6	Yes	1
1102	7	5	12	73	73.5	9.15	9.4	15	15	No	Yes	No	Yes	Yes					No	9	Yes	0
1103	10	6	8	64	65	9	9.3	16	15.5	No	Yes	No	Yes	Yes					No	6	Yes	0
1104	3	5	22	68	67	7	6.45	13	13	No	No	Yes	Yes	Yes	No	No	No	No	No	12	No	0
1105	15	3	5	58	59	8.65	8			No	Yes	No	Yes	Yes	No	No	No	No	No			0
1106	14	3	3	57	57.5	5	5			No	Yes	No	Yes	Yes					No			0
1107	8	4	11	68	69	5.66	6	13.5	13.5	No	Yes	Yes	Yes	Yes	No	No	No	No	No	5	Yes	0
1108	7	8	6	61	62	7	7	13	13	No	Yes	No	Yes	Yes	No	No	No	No	Yes	6	Yes	0
1109	4	4	14	71	71	11	11	15	15	No	Yes	No	Yes	Yes	No	No	No	No	No	6	Yes	0
1110	12	5	9	75	75.5	7.2	7	14	14	No	No	No	No	Yes	No	No	No	No	Yes	6	Yes	1
1111	8	4	13	76	77	9.35	8.5	15.5	15	No	No	No	Yes	Yes	No	No	No	No	No	6	Yes	0
1112	9	8	2	55	55	3.5	3.5			No	Yes	No	Yes	Yes					No			0
1113	7	4	1	53.5	53.5	3	3			No	No	Yes	Yes	No					No			0
1114	10	5	6	68	69	6	6			No	Yes	No	Yes	Yes	No	No	No	No	No	6	Yes	1
1115	9	7	12	70	71	7	7	14	14	No	Yes	No	Yes	Yes					No	6	Yes	0
1116	12	6	3	60	61	5	5			No	No	No	Yes	Yes	No	No	No	No	No			0
1117	14	8	7	56.5	57	3	3			No	Yes	No	Yes	Yes					No			0
1118	10	5	11	70	71	9	9	14	14.2	No	Yes	No	Yes	Yes	No	No	No	No	No	6	Yes	0
1119	8	6	8	67	66	7	7	13.5	13.5	No	Yes	No	Yes	Yes					No	6	Yes	0
1120	7	6	23	82	83	9	9	14	14	No	No	Yes	Yes	No	No	No	No	No	No	6	Yes	0
1121	8	9	9	72	73	8	8	16	16	No	Yes	No	Yes	Yes					No	6	Yes	1
1122	10	10	21	78	77	11	11	13.5	14	No	Yes	No	Yes	Yes	No	No	No	No	No	6	Yes	0
1123	0	10	22	78	79	8.81	9	13	13	No	Yes	No	Yes	Yes	No	No	No	No	No	6	Yes	1
1124	7	12	9	67	68	6.8	6.6	13	13	No	Yes	No	Yes	Yes	No	No	No	No	No	7	Yes	0
1125	10	4	14	80	79	8.9	8.1	14	14	No	Yes	Yes	Yes	Yes	No	No	Yes	No	No	4	Yes	0
1126	6	10	17	75	74	7.75	7.75	13.5	13.5	No	Yes	No	Yes	Yes					No	6	Yes	0
1127	12	5	10	73.2	74	8	8	13.5	13.5	No	Yes	No	Yes	Yes	No	No	No	No	No	7	Yes	0
1128	10	9	18	55	56	2.9	2.8			No	Yes	No	Yes	Yes	No	No	No	No	No			0
1129	10	5	15	78.5	78.5	9	9	15	15	No	Yes	No	Yes	Yes					No	10	No	2
1130	5	7	22	85	85	10	10	14.5	14.5	No	Yes	No	Yes	Yes					No	6	Yes	0
1131	12	4	23	86	86.5	10.85	10.6	15	15	No	No	Yes	Yes	No	No	No	No	No	No	12	No	1
1132	5	7	2	61.3	61.3	5	4.7	12.5	12.5	No	Yes	No	Yes	Yes					No			0
1133	10	7	22	80	81	10	10	14	14	No	No	Yes	Yes	No	No	No	No	No	Yes	2	No	4
1134	12	4	19	81	81	10.8	10.8	15	15	No	Yes	Yes	Yes	Yes	No	No	No	No	Yes	6	Yes	1
1135	10	6	8	69.5	69.5	7	6.9	13.5	14	No	Yes	No	Yes	Yes					No			0
1136	14	12	1	54	54	3.5	3.5			No	Yes	No	Yes	Yes	No	No	No	No	No			0
1137	8	7	7	69.5	70	7	7	14	14	No	No	No	Yes	Yes	No	No	No	No	No	6	Yes	1
1138	10	6	20	75	74.5	10	10	14	14	No	No	No	Yes	Yes	No	No	No	No	No	6	Yes	1
1139	15	10	8	65	65	5	5	12	12	No	No	Yes	Yes	Yes					No			0
1140	2	6	6	67	66	3	8.5			No	Yes	No	Yes	Yes	No	No	No	No	No			0
1141	12	4	17	80	82	9	9	13.3	13.2	No	No	Yes	Yes	No					No	8	Yes	0
1142	9	8	16	85	86	9.83	9.83	13.8	14	No	No	No	Yes	Yes	No	No	No	No	Yes	6	Yes	1
1143	9	4	7	76	76	11	11	14.5	14.5	No	No	Yes	Yes	Yes	No	No	No	No	Yes			0
1144	7	4	15	76	76	10	9.5	15	15	No	No	Yes	Yes	No	No	No	No	No	Yes	6	No	2
1145	4	10	20	80.5	80	9.75	9.75	13	13	No	Yes	No	Yes	Yes					No	7		0
1146	12	5	20	81	81	9	9	13.5	13.5	No	No	Yes	Yes	Yes					No	6	Yes	2
1147	10	5	4	60	60	5.05	5.35	13	13	No	Yes	No	Yes	Yes	No	No	No	No	No			0
1148	8	6	18	75	74	8.86	8.86	14	14	No	Yes	No	Yes	Yes	No	No	No	No	No	6	Yes	0
1149	7	5	8	67.2	67	7	7	13	13	No	No	Yes	Yes	No	No	No	No	No	No	7	Yes	0
1150	10	3	14	69	70	7.15	6.9	15	15	No	No	No	Yes	Yes	No	No	No	No	No	10	Yes	0
1151	11	5	6	66	65	7	7.53			No	No	No	Yes	Yes	No	No	No	No	No	6	Yes	0
1152	10	3	14	74	75	9.35	8.75	15	15	No	No	Yes	Yes	Yes	No	No	No	No	Yes	8	Yes	2
1153	12	6	9	71	70.5	8.5	8.5	13	13.5	No	No	Yes	Yes	No	No	No	No	No	Yes	6	Yes	0
1154	8	7	17	84	85	11.35	11.35	15	15	No	Yes	No	Yes	Yes					No	6	Yes	0
1155	9	10	15	73	74	9	8.8	14	14.5	No	Yes	No	Yes	Yes					No	6		1
1156	10	6	17	82	81	11	11	15.5	15	No	No	Yes	Yes	Yes					No	8	Yes	0
1157	10	4	5	60	60.5	6	6			No	Yes	No	Yes	Yes	No	No	No	No	No			0
1158	10	4	13	73	72	8	8	13.5	13.5	No	No	Yes	Yes	Yes	No	No	No	No	Yes	9	No	2
1159	10	7	8	66	65.5	8	7.8	13.5	14	No	No	Yes	Yes	Yes	No	No	No	No	No	6	Yes	1
1160	7	3	1	54.5	55	4	4			No	No	Yes	Yes	Yes	No	No	No	No	No			0
1161	10	5	5	66	67	7.2	8			No	Yes	No	Yes	Yes	No	No	No	No	No			0
1162	7	6	20	77	77	8	8	15	15	No	No	Yes	Yes	Yes	No	No	No	No	No	6	Yes	1
1163	7	6	18	80	81	9	9.2	15.5	15.5	No	No	Yes	Yes	Yes	No	No	No	No	Yes	6	No	1
1164	10	6	11	75.5	75	9	9	16	16.2	No	No	Yes	Yes	Yes	No	No	No	No	Yes	7	No	2
1165	10	8	12	73	73	8.35	8.35	13.2	13.2	No	No	Yes	Yes	Yes					Yes	6	Yes	0
1166	10	8	3	61	62	5	5			No	No	Yes	Yes	No					No			0
1167	10	4	4	62	63	7	6.9			No	No	Yes	Yes	Yes					No			0
1168	10	6	6	67	67.5	8	8	14.5	15	No	No	Yes	Yes	No	No	No	No	No	No	6	Yes	1
1169	12	10	3	58	59	5	5			No	Yes	No	Yes	Yes	No	No	No	No	No			0
1170	12	7	19	72	73	9	9	13.5	13	No	Yes	No	Yes	Yes	No	No	No	No	No	6	Yes	1
1171	15	4	9	74	73	9.6	9.2	15.5	15.5	No	No	Yes	Yes	No	No	No	No	No	Yes	4	Yes	2
1172	6	10	2	55	55	4	3.2	12.4	12.5	No	Yes	No	Yes	Yes	No	No	No	No	No			0
1173	8	4	11	72	72	7.2	7.2	14	14	No	No	Yes	Yes	No					No			0
1174	12	4	23	82	83	10.2	10.2	16	16	No	Yes	No	Yes	Yes	No	No	No	No	Yes	6	Yes	1
1175	8	4	8	66	66	7	7.2	14	14.5	No	Yes	No	Yes	Yes					No	6	Yes	0
1176	12	4	7	65	65	7	6.8	13.3	13	No	No	Yes	Yes	No	No	No	No	No	Yes	6	Yes	0
1177	4	3	20	83	83	10.1	10.1	15.5	15.5	No	Yes	No	Yes	Yes					Yes	3	No	1
1178	10	5	18	78	78	8	8	14.2	14.2	No	No	Yes	Yes	Yes	No	No	No	No	No	6	Yes	0
1179	8	5	15	82	82	10.9	10.6	14	14	No	Yes	No	Yes	Yes					No	6	Yes	2
1180	0	10	10	73.5	73.5	8.15	8.45	13.5	14.5	No	Yes	No	Yes	Yes	No	No	No	No	No	6	Yes	1
1181	10	6	9	67	67	6	6	13	12.8	No	Yes	No	Yes	Yes	No	No	No	No	No	6	Yes	0
1182	7	5	1	76	76	11	11	14	14	No	Yes	No	Yes	Yes					No	6	Yes	0
1183	12	6	12	71.7	70	8	8.2	15	15	No	Yes	No	Yes	Yes					No	6	Yes	0
1184	10	5	22	82	82	8.1	7.85	13	13	No	Yes	Yes	Yes	Yes	No	No	No	No	No	6	Yes	0
1185	5	5	22	74	74	9	9	13.5	13.5	No	Yes	No	Yes	Yes	No	No	No	No	No	6	Yes	0
1186	15	3	8	72	72	7	7.25	14.7	15	No	Yes	No	Yes	Yes	No	No	No	No	No	6	Yes	0
1187	3	4	8	66	66	8	7.6	14	14.2	No	No	Yes	Yes	Yes					No	6	Yes	0
1188	15	8	9	70.7	70	8.2	8.2	15	15	No	Yes	No	Yes	Yes					No	6	Yes	1
1189	0	5	8	70.2	70	8	8	14.3	14.3	No	Yes	No	Yes	Yes	No	No	No	No	No	7	Yes	0
1190	10	4	13	71	72	10	9.8	14	14	No	Yes	No	Yes	Yes					No	6	Yes	0
1191	7	3	6	69.5	70	8.9	8.8			No	No	No	Yes	Yes	No	No	Yes	No	No			0
1192	10	10	1	53	53	3.6	3.6			No	Yes	No	Yes	Yes					No			0
1193	9	5	15	70	69	8.4	8.4	14	14	No	No	Yes	Yes	Yes					Yes	6	No	2
1194	7	4	13	75	76	9	9	14	14	No	No	Yes	Yes	Yes					Yes	6	Yes	2
1195	9	4	18	78	79	10.5	10.5	14.5	14.5	No	Yes	No	Yes	Yes					No	6	Yes	2
1196	5	4	24	82	81	10	10	15	15	No	Yes	No	Yes	Yes	No	No	No	No	No	6	No	1
1197	9	5	19	76	76	8	8	15.5	15.5	No	No	Yes	Yes	Yes	No	No	No	No	Yes	6	Yes	2
1198	7	16	1	57.5	57	4	4			No	Yes	No	Yes	Yes					No			0
1199	9	16	1	56.5	57	4.5	4			No	No	No	Yes	Yes					No			0
1200	15	3	15	71	70	7	7	14	14	No	Yes	No	Yes	Yes	No	No	No	No	No	6	Yes	0
1201	10	5	2	56.5	56.5	4.7	4.7			No	Yes	No	Yes	Yes	No	No	No	No	No			0
1202	7	4	22	80	79	12	12	15	15	No	Yes	No	Yes	Yes	No	No	No	No	No	7	Yes	0
1203	8	5	12	71.5	72	9	9	14	14	No	No	Yes	Yes	Yes					No	6	Yes	2
1204	7	7	16	74	74.5	9	9	15.5	15	No	No	Yes	Yes	Yes	No	No	No	No	Yes	6	No	0
1205	0	16	16	78	78	12	12	17	16.5	No	Yes	No	Yes	Yes					No	6	Yes	2
1206	16	4	5	64.5	64.5	6	6			No	Yes	No	Yes	Yes	No	No	No	No	No			0
1207	10	10	1	49	49	2.4	2.4			No	No	Yes	Yes	No					No			0
1208	16	5	7	74	73	9	9	15	15	No	No	Yes	Yes	No					No	6	Yes	1
1209	15	4	16	74	74	9.55	9.55	15.5	15.5	No	Yes	No	Yes	Yes	No	No	No	No	Yes	15	No	0
1210	7	6	5	57	57	6.35	6.35	15	15	No	Yes	Yes	Yes	Yes	No	No	Yes	No	No			0
1211	6	5	22	77	77.5	8.4	8.4	16	16	No	Yes	No	Yes	Yes					No	6	Yes	0
1212	9	4	8	62	62	7.35	7.35	14	14	No	Yes	No	Yes	Yes					Yes	6	Yes	0
1213	11	7	3	55	55	5.25	5.25	15	15	No	Yes	No	Yes	Yes					No			0
1214	4	5	2	52	52	3.95	3.95	9	9	No	Yes	No	Yes	Yes					No			0
1215	10	4	3	53.5	53.5	4.8	4.8	8.5	8.5	No	Yes	No	Yes	Yes					No			0
1216	10	3	13	75.5	75.5	8.65	8.65	11.4	11.5	No	Yes	No	Yes	Yes					No	6	Yes	0
1217	0	6	11	66	66	7	7	10	10	No	No	Yes	Yes	Yes					No	7	Yes	0
1218	11	9	22	75	75	6.9	6.9	9	9	No	No	Yes	Yes	Yes					No	6	Yes	0
1219	10	10	23	72	72	10.2	10.2	18	18	No	Yes	Yes	Yes	Yes	No	No	No	No	No	6	Yes	0
1220	0	4	18	69	69	8.45	8.45	13	13	No	No	Yes	Yes	Yes	No	Yes	No	No	No	4	Yes	0
1221	13	5	5	64.5	64.5	6.65	6.65			No	Yes	Yes	Yes	Yes					No	5	Yes	0
1222	7	5	14	67	67	8	8	12	12	No	Yes	No	Yes	Yes					No	10	Yes	0
1223	0	4	11	71	71.2	8.75	10	15	15	No	Yes	Yes	Yes	Yes					Yes	6	No	0
1224	12	8	18	73	73	9.5	9.5	13	13	No	Yes	No	Yes	Yes	No	No	No	No	No	12	Yes	0
1225	7	6	12	73	73	7.75	8.15	13.5	13.5	No	Yes	No	Yes	Yes					No	6	Yes	0
1226	17	16	1	48	48	3.4	3.4			No	Yes	No	Yes	Yes					No			0
1227	12	3	15	69.5	69.5	6.3	6.3	13	13	No	Yes	Yes	No	Yes	Yes	No	No	No	Yes	6	No	0
1228	7	2	3	57	57	4.7	4.7			No	No	Yes	Yes	Yes	No	No	No	No	No			0
1229	7	5	14	74	74	9.85	9.85	14	14	No	Yes	Yes	Yes	Yes	No	No	No	No	No	6	Yes	0
1230	12	12	2	48	48	4.85	4.85			No	Yes	No	Yes	Yes					No			0
1231	10	5	18	76	76	11.65	11.65	11.8	11.8	No	Yes	No	Yes	Yes					No	6	Yes	0
1232	10	5	18	76	76	10.3	10.3	13	13	No	No	Yes	Yes	No	No	Yes	No	Yes	No	12	Yes	0
1233	0	5	18	75	75	8.4	9.05	11.4	11.4	No	No	No	Yes	Yes					No	9	Yes	0
1234	10	4	6	61	61	5.45	5.45	11	11	No	No	Yes	Yes	No	No	No	No	No	No	6	Yes	0
1235	14	5	3	52	52	4.65	4.65	14	14	No	Yes	No	Yes	Yes					Yes			0
1236	10	4	23	75.5	75.5	10.7	10.7	14	14	No	No	Yes	Yes	No					No	23	Yes	0
1237	7	4	17	71	71	5.85	5.85	12	12	No	No	Yes	No	Yes					Yes	6	Yes	0
1238	10	7	9	62	62	6.81	6.81	12.5	12.5	No	Yes	Yes	Yes	Yes					No	7	Yes	0
1239	7	4	23	86	86	10.5	10.5	13	13	No	Yes	No	Yes	Yes					No	6	Yes	0
1240	14	4	11	56	56	5.45	5.45	12	12	No	No	Yes	No	No	No	No	Yes	No	No	1	No	0
1241	11	6	1	38	38	3.35	3.35			No	Yes	No	Yes	Yes					No			0
1242	9	4	6	69.5	69.5	6.95	6.95	11.5	11.5	No	Yes	Yes	Yes	Yes	No	No	No	No	No	5	Yes	1
1243	9	12	8	56	56	7.05	7.05	10	10	No	No	Yes	Yes	No	No	No	No	No	No	6	Yes	0
1244	8	5	24	86.5	86.5	9.5	9.5	13	13	No	Yes	Yes	Yes	Yes					No	6	Yes	1
1245	7	3	18	60.9	60.9	8.9	8.9	17.1	17.1	No	Yes	Yes	Yes	Yes	No	No		No	Yes	1	No	2
1246	4	6	18	73.2	73.2	11	11	13.7	13.7	No	Yes	Yes	No	No	No	No	Yes	No	Yes	4	No	1
1247	15	6	11	69.5	69.5	10	10	15	15	No	Yes	No	Yes	Yes				No	Yes	6	Yes	0
1248	5	3	23	79	79	11.23	11.23	12	12	No	No	No	Yes	Yes	Yes	No	No	No	Yes	4	No	1
1249	9	8	18	46	46	4.5	4.5	11	11	No	Yes	Yes	Yes	Yes					No			0
1250	12	7	8			8.5	8.5			No	Yes	Yes	Yes	Yes					Yes	6	Yes	1
1251	10	6	1	44	44	3.4	3.4			No	Yes	No	Yes	Yes					No			0
1252	12	12	11	74.5	74.5	8.8	8.8	11.8	11.8	No	Yes	No	Yes	Yes					No	6	Yes	0
1253	12	7	19	78	78	10.6	10.6	15	15	No	Yes	Yes	Yes	Yes	No	No	No	Yes	No	3	Yes	0
1254	10	4	23	78	78	10.05	10.05	11	11	No	Yes	No	Yes	Yes					Yes	7	Yes	0
1255	10	5	10	60	60	7.2	7.2	8.7	8.7	No	No	Yes	Yes	Yes	No	Yes	No	No	No	4	No	1
1256	12	9	9	64	64	7	7	13.5	13.5	No	Yes	Yes	No	Yes	Yes	No	No	No	Yes	4	No	1
1257	13	4	2	48	48	4.4	4.4			No	No	Yes	Yes	Yes					Yes	1	Yes	1
1258	10	3	8	72	72	9	9	11	11	No	No	Yes	No	Yes	Yes	No	No	No	Yes	1	No	1
1259	15	5	4	58	58	5.7	5.7			No	Yes	No	Yes	Yes	Yes	No	No	No	Yes	2	Yes	0
1260	17	10	18	77	77	11.1	11.1	14.5	14.5	No	Yes	Yes	Yes	Yes					Yes	12	Yes	2
1261	9	4	9	73.9	73.9	8.35	8.35	15.5	15.5	No	Yes	No	Yes	Yes					No	6	Yes	0
1262	7	4	18	67	67	7.95	7.95	14	14	No	No	Yes	No	Yes	No	No	Yes	No	Yes	7	No	1
1263	8	9	14	67	67	8	8	12	12	No	Yes	No	Yes	Yes	Yes	Yes	No	No	No	4	Yes	0
1264	10	8	8	62	62	6.25	6.25	12	12	No	No	Yes	Yes	Yes	No	No	No	No	No	6	Yes	0
1265	10	9	6	57	57	5.5	5.5	11.5	11.5	No	Yes	Yes	Yes	Yes					Yes			0
1266	9	5	12	71	71	8.48	8.48	15.5	15.5	No	Yes	No	Yes	Yes	No	No	No	No	No	6	Yes	0
1267	8	4	18	70	70	8	8	12	12	No	Yes	No	Yes	Yes					No	6	Yes	0
1268	17	4	11	75	75	9.22	9.22	14.5	14.5	No	Yes	No	Yes	Yes					No	6	Yes	0
1269	10	5	4	61	61	5.85	5.85			No	Yes	Yes	Yes	Yes	Yes	No	No	No	Yes			0
1270	12	4	1	58	58	5	5			No	Yes	No	No	No					No			0
1271	10	4	7	67	67	7.39	7.39	13	13	No	Yes	No	Yes	Yes					No			0
1272	6	3	9	66	66	7.06	7.06	13.5	13.5	No	No	Yes	Yes	Yes	No	No	No	No	Yes	6	Yes	0
1273	0	4	18	71	71	8.08	8.08	14.5	14.5	No	Yes	Yes	Yes	Yes	No	No	No	No	No	6	Yes	2
1274	9	4	9	63	63	6.49	6.49	12.5	12.5	No	Yes	No	Yes	Yes	No	No	No	No	No	7	Yes	1
1275	10	10	16	76	76	8.39	8.39	15.5	15.5	No	No	Yes	Yes	Yes					No	6	Yes	0
1276	10	6	3	61.5	61.5	6.6	6.6			No	No	Yes	Yes	No	No	No	No	No	No			0
1277	17	4	18	80	80	10.15	10.15	15.2	15.2	No	Yes	Yes	Yes	Yes					Yes	6	No	1
1278	12	5	3	55	55	4.9	4.9			No	No	Yes	Yes	Yes	No	No	No	No	Yes			0
1279	10	6	18	73	73	10.05	10.05	14	14.5	No	Yes	Yes	Yes	Yes					No	7	Yes	0
1280	9	9	1	49.5	49.5	8.2	8.2			No	No	Yes	Yes	Yes					No			0
1281	9	7	6	66	66	7.15	7.15	13	13	No	No	Yes	Yes	Yes					No			0
1282	5	4	9	66	66	7.3	7.3	14	14	No	Yes	No	Yes	Yes					No	9	Yes	2
1283	10	8	6	56	56	5.9	5.9			No	No	Yes	Yes	Yes					No			1
1284	0	4	3	55	55	5.4	5.4	12.5	12.5	No	Yes	Yes	Yes	Yes	No	No	No	Yes	No			0
1285	10	4	12	73	73	10	10	14.5	14.5	No	Yes	No	Yes	Yes					No	6	Yes	0
1286	12	7	9	70	70	5	5	13	13	No	Yes	No	Yes	Yes					No	9	Yes	0
1287	14	6	10	68	68	8.75	8.75	14.5	14.5	No	Yes	No	Yes	Yes					No			0
1288	12	6	23	73	73	10	10	14.5	14.5	No	No	Yes	Yes	Yes		No		No	No	6	Yes	1
1289	13	5	18	78	78	9.54	8.8	15	14	No	Yes	No	Yes	Yes					No	4	Yes	0
1290	6	7	18	80	81	9	9	14	14	No	No	Yes	Yes	Yes	No	No	No	No	No	7	Yes	0
1291	10	6	2	56.5	56.5	5.2	5.2			No	Yes	Yes	Yes	Yes					No			0
1292	8	4	18	74	74	7.9	7.9	12	12	No	No	Yes	Yes	Yes					No	6	Yes	2
1293	4	7	5	67.5	67.5	6.8	6.4			No	Yes	Yes	No	Yes					No			0
1294	2	8	6	67	67	8	8	14.5	14.5	No	Yes	No	Yes	Yes					No			0
1295	7	3	4	63	62	6.1	6.1			No	Yes	Yes	Yes	Yes	No	No	No	No	No			0
1296	7	4	6	65	65	6.3	6.3			No	Yes	No	Yes	Yes	No	No	No	No	No			0
1297	9	4	18	74	74	9	9	16	16	No	No	Yes	Yes	Yes					No	7	Yes	0
1298	8	9	18	69	69	7	7	14.5	14.5	No	No	Yes	Yes	No	No	No	No	No	No	4	Yes	0
1299	12	8	11	62	62	6	6	12.5	12.5	No	No	Yes	Yes	No					No	6	Yes	0
1300	2	4	7	66	66	6.5	6.5	14.5	14.5	No	Yes	No	Yes	Yes	No	No	No	No	No	6	Yes	0
1301	10	5	14	62	62	9	9	15	15	No	Yes	No	Yes	Yes					No	6	Yes	2
1302	10	7	2	51	51	4.7	4.7	12	12	No	No	No	Yes	Yes					No			0
1303	6	6	12	76	76	10.45	10.45	15	15	No	Yes	No	No	Yes	No	No	No	No	Yes	6	No	2
1304	12	3	9	57.5	57.5	6.65	7.7	12	12	No	Yes	Yes	Yes	Yes	No	No	No	No	No	6	Yes	0
1305	8	6	10	65.5	65.5	6.95	6.95	10	10	No	Yes	No	Yes	Yes					Yes	6	Yes	3
1306	9	7	15	65.5	65.5	9.25	9.9	17	17	No	No	No	Yes	Yes					No	12	Yes	0
1307	12	7	2	57	57.1	5.3	5.3			No	No	No	Yes	Yes					No			0
1308	0	21	8	70	70	10.6	10.6			No	Yes	No	Yes	Yes					No			0
1309	12	8	8	61	61.5	9.35	9.35	11.5	11.5	No	No	Yes	Yes	Yes	No	No	No	No	No	6	Yes	0
1310	11	7	9	62	62	7.05	7.05	13	13	No	No	Yes	Yes	Yes	No	No	No	No	No	9	Yes	0
1311	10	6	15	72	72.1	8.8	8.8	11	11.2	No	No	No	Yes	Yes	No	No	No	No	No	6	Yes	1
1312	10	10	17	75.5	76	9.05	9.05	10.8	10.8	No	Yes	No	Yes	Yes	No	No	No	No	No	8	Yes	0
1313	12	8	1	49	48	3.95	3.95			No	Yes	No	Yes	Yes	No	No	No	No	No			0
1314	10	4	10	62	62	7.55	7.55	11	11.2	No	No	No	No	No	No	No	No	No	Yes	6	No	0
1315	9	3	17	74	74.5	7.9	7.9	12.5	12.5	No	No	Dont know	Yes	Dont know	No	No	No	No	Yes	3	No	1
1316	9	4	5	43.4	43	7.35	7.35	11.3	11.1	No	Yes	Dont know	Yes	Yes	No	Yes	No	No	No	5	Yes	3
1317	8	7	12	64	64	7.85	7.85	15.5	15.5	No	No	No	Yes	Yes	No	No	No	No	No	8	Yes	0
1318	10	7	10	70	70	9	9	15	14	No	No	Yes	Yes	No	No	No	No	No	Yes	8	Yes	0
1319	9	4	12	59.9	59.9	7.99	7.99	11	11	No	No	Yes	Yes	Dont know	No	No	No	No	No	6	Yes	1
1320	10	4	3	55	55	5.3	5.3	11.5	11.5	No	No	Yes	Yes	No	No	Yes	No	No	No	3	Yes	0
1321	12	9	17	77.8	77.8	11.2	11.2	18	18	No	No	No	Yes	Yes	No	No	No	No	No	6	Yes	2
1322	10	10	6	57.1	57.1	7.15	7.15	11.2	11.2	No	No	Yes	Yes	Yes	No	No	No	No	Yes	4	Yes	2
1323	10	4	17	72	72	8.69	8.69	13.5	13.5	No	No	No	Yes	Yes	No	No	No	No	Yes	9	Yes	1
1324	10	7	5	49.5	49.5	5.95	5.95	11.7	11.7	No	No	Yes	Yes	Yes	No	No	No	No	No	3	Yes	0
1325	8	4	23	83	84	12.25	12.25	13	13	No	No	Yes	No	Yes	No	No	No	No	No	6	No	3
1326	10	8	9	51	52	4.7	4.7	8.6	8.6	No	No	No	Yes	Yes	No	No	No	No	Yes	10	Yes	1
1327	10	4	6	69	69	8.5	8.5	13.5	13.5	No	Yes	No	Yes	Yes					No	6	Yes	0
1328	10	5	5	66	67	6.6	6.6			No	No	Yes	Yes	Yes	No	No	No	No	No	5	Yes	1
1329	15	6	9	59.9	61.2	7.71	7.71	11.2	11.2	No	Yes	No	Yes	Yes					Yes	6	Yes	0
1330	0	3	15	67.9	67.3	6.4	6.4	8.2	8.2	No	Yes	No	Yes	No					Yes	9	Yes	0
1331	7	7	23	75.7	75	10	10	11.7	11.7	No	Yes	No	Yes	Yes	No	No	No	No	No	4	Yes	1
1332	12	12	3	49.1	49.1	8.05	8.05			No	Yes	No	Yes	Yes	No	No	No	No	No			0
1333	7	4	17	78	79	8.1	8.1	18	18	No	No	Yes	Yes	Yes					No	6	Yes	0
1334	3	5	3	59	59	6.1	6.1			No	No	No	Yes	Yes	No	No	No	No	No			0
1335	17	7	23	74	72	9.22	9.22	10.5	10.7	No	Yes	No	Yes	Yes	No	No	No	No	No	6	Yes	1
1336	13	5	9	69	69	7.37	7.24	15.3	15.3	No	No	No	Yes	Yes	No	No	No	No	Yes	5	Yes	0
1337	13	9	5	62.5	63.5	5.4	5.37			No	Yes	No	Yes	Yes	No	No	Yes	No	No		Yes	0
1338	10	7	5	65.4	65.9	5.11	5.11			No	Yes	No	Yes	Yes	No	No	No	No	No			0
1339	10	5	14	71.9	72.3	7	6.5	16	16	No	Yes	No	Yes	Yes	No	No	No	No	No	12	Yes	0
1340	10	12	3	62	61.5	5.9	5.9			No	No	Yes	Yes	Yes	No	No	No	No	Yes			0
1341	10	5	17	78.9	79	9.4	9.4	15	15	No	No	No	Yes	Yes	No	No	No	No	No	7	Yes	0
1342	10	5	16	72.6	72.8	6.85	6.85	15.9	15.9	No	No	Yes	No	Yes	No	No	No	No	Yes	9	No	2
1343	10	12	10	74.2	74	8.65	8.65	17.9	17.8	No	Yes	No	Yes	Yes	No	No	No	No	No	7	Yes	0
1344	7	2	6	64	64.3	8.3	8.01	16	15.5	No	No	No	Yes	Yes					No			0
1345	15	9	8	68.4	68.8	6.5	6.5	14	14.1	No	No	No	Yes	Yes	No	No	No	No	No	7	Yes	1
1346	12	9	18	76	76.4	8.83	8.83	14	14.4	No	No	No	Yes	Yes	No	No	No	No	Yes	6	Yes	0
1347	12	6	22	80.5	80.8	8.09	8.01	14.1	14.4	No	No	Yes	Yes	Yes	No	No	No	No	No	10	No	1
1348	11	5	3	57	56.9	3.75	3.75			No	No	Yes	Yes	Yes	No	No	No	No	No			0
1349	14	6	17	79	79.2	9.03	9.35	13.5	13.5	No	No	Yes	No	Yes	No	No	No	No	Yes	7	Yes	2
1350	10	7	17	81	82.2	8.35	8.35	15.2	15.5	No	No	Yes	Yes	Yes	No	No	No	No	Yes	6	Yes	1
1351	10	7	5	65.3	65.5	6.95	6.9			No	No	No	Yes	Yes	No	No	No	No	No			0
1352	7	5	6	64.1	64	6.9	6.1	15.5	15.8	No	Yes	Yes	Yes	Yes	No	No	No	No	Yes	6	Yes	1
1353	9	5	18	79	79.3	8.85	8.01	13.5	13.2	No	Yes	No	Yes	Yes	No	No	No	No	No	6	Yes	0
1354	10	4	4	61.9	62	5.05	5.05			No	No	Yes	Yes	Yes					No			0
1355	12	7	1	42	41.8	2.2	2.5			No	Yes	No	Yes	Yes					No			0
1356	8	9	5	70.2	72.1	5.89	5.81			No	No	Yes	Yes	Yes	No	No	No	No	No			0
1357	0	4	15	78.1	77.6	8.42	8.41	13.5	13.2	No	Yes	No	Yes	Yes	No	No	No	No	Yes	3	Yes	3
1358	9	6	8	63.8	63.8	5.35	5.35	13.5	13.5	No	Yes	No	Yes	Yes	No	No	No	No	No	7	Yes	0
1359	10	5	21	86	86	10.75	10.75	14	14	No	No	Yes	Yes	Yes	No	No	No	No	Yes	9	No	0
1360	9	4	11	69	69.1	7.9	7.9	14.5	14.5	No	Yes	No	Yes	Yes	No	No	No	No	No	7	Yes	0
1361	8	5	3	63.5	63.6	5.49	5.49			No	Yes	No	Yes	Yes	No	No	No	No	No			0
1362	13	4	5	62	62.2	4.81	4.78			No	No	No	Yes	Yes	No	No	No	No	No			0
1363	10	11	15	75.5	75.7	6.4	6.4	15.5	15.6	No	No	No	Yes	Yes					No	6	Yes	0
1364	13	6	2	56.7	56.7	4.7	4.8			No	No	No	Yes	Yes	No	No	No	No	Yes			0
1365	10	6	11	68.1	68	7.4	7.4	15	15	No	Yes	No	Yes	Yes	No	No	No	No	No	6	Yes	0
1366	7	6	4	65.8	64.9	6.35	6.35			No	Yes	No	Yes	Yes					No			0
1367	5	3	15	81.2	81	8.16	8.15	13.1	13.5	No	No	Yes	Yes	No					Yes	5	No	1
1368	11	5	1	51.9	52	4.45	4.45			No	No	Yes	Yes	Yes	No	No	No	No	No			0
1369	6	8	1	53.5	53.4	4.4	4.2			No	No	No	Yes	Yes					No		No	0
1370	12	3	4	61.6	61.6	6.5	6.4			No	Yes	Yes	Yes	Yes	No	No	No	No	No			0
1371	7	7	13	73.6	73.9	7.35	7.35	14	14.1	No	No	No	Yes	Yes	No	No	No	No	No	7	Yes	0
1372	10	3	12	68.1	68.1	5.2	5.2	16.8	16.8	No	No	Yes	Yes	Yes	No	No	No	No	No	6	Yes	1
1373	12	4	6	63	63.4	5.45	5.41			No	No	Yes	Yes	No	No	No	No	No	No			0
1374	7	5	4	57	57	6.75	6.75			No	No	No	Yes	Yes					No			0
1375	5	5	1	40	40.2	2.5	2.5			No	Yes	No	Yes	Yes					No			0
1376	7	5	8	65.6	65.8	7.9	7.9	14.5	14.5	No	No	Yes	Yes	Yes	No	No	No	No	No			0
1377	10	4	10	71	71	6.7	6.7	13	13	No	No	Yes	Yes	Yes	No	No	No	No	Yes	7	Yes	0
1378	8	7	18	84	83.5	10.4	10.4	16	16	No	No	Yes	Yes	Yes					Yes	8	No	0
1379	10	4	18	72.6	72.5	9.2	9.2	14.3	14.5	No	Yes	No	Yes	Yes					No	9	No	1
1380	4	6	2	58	58.3	4.3	4.3			No	No	No	Yes	Yes					No			0
1381	9	5	16	77	77.1	7.18	7.08	16	15.8	No	No	No	Yes	Yes	No	No	No	No	No	7	Yes	0
1382	10	6	10	67	67	6.95	6.95	16	16	No	Yes	No	Yes	Yes	No	No	No	No	No	7	Yes	0
1383	9	5	1	52	51	3.1	3.1			No	No	No	Yes	Yes					No			0
1384	11	9	15	73.7	74	9.45	9.41	17.1	17	No	Yes	Yes	Yes	Yes	No	No	No	No	No	6	No	0
1385	5	6	2	50.1	50.2	2.5	2.49			No	No	Yes	Yes	No					No
1386	4	9	8	64.8	65	7.6	7.6	16	16	No	No	Yes	Yes	No	No	No	No	No	No		No	0
1387	10	5	23	80.6	79.1	9.4	9.41	14.2	14	No	No	Yes	Yes	Yes	No	No	No	No	No	6	No	2
1388	8	4	19	74.8	74.8	7.45	7.45	15.5	15.5	No	Yes	No	Yes	Yes	No	No	No	No	No	10	Yes	1
1389	10	4	7	68	68	4.7	4.7	15	15	No	No	No	Yes	No	No	No	No	No	No	5	Yes	0
1390	5	5	11	73.5	73.4	6.25	6.25	14.5	14.5	No	No	No	Yes	Yes					No	7	Yes	0
1391	7	6	10	68	69	7.8	7.8	15	15	No	No	No	Yes	Yes	No	No	No	No	No	7	Yes	0
1392	10	6	4	61.7	61.5	5.25	5.25	14.5	14.6	No	No	No	Yes	Yes	No	No	No	No	Yes			2
1393	5	9	15	74	74.6	10.05	10	16	16	No	No	Yes	Yes	Yes	No	No	No	No	No	7	Yes	1
1394	10	13	19	76.8	76.8	8.5	8.5	14	14	No	Yes	No	No	Yes	No	No	No	No	Yes	4	No	0
1395	7	4	12	69	69	7.8	7.8	14	14	No	No	No		Yes	No	No	No	No	No	4	Yes	0
1396	12	4	16	75	75	8.85	8.85	15	15	No	Yes	No	Yes	Yes	No	No	No	No	Yes	4	Yes	1
1397	10	4	8	66.7	66.9	6.8	6.8	14	14	No	No	Yes	Yes	Yes	No	No	No	No	No	3	Yes	0
1398	10	6	10	69.6	69.6	7.9	7.9	15.4	15.5	No	No	No	Yes	Yes	No	No	No	No	No	4	Yes	0
1399	10	9	10	67.5	67.8	6.4	6.4			No	No	No	Yes	No					Yes	7	Yes	3
1400	12	3	6	64.7	64.7	6.85	6.85	15.5	15.5	No	No	Yes	Yes	Yes	No	No	No	No	No	6	Yes	0
1401	10	5	1	55.8	55.1	3.8	3.8			No	No	Yes	Yes	Yes	No	No	No	No	No			0
1402	10	6	4	62.5	63	7.4	7.4			No	No	No	Yes	No	No	No	No	No	No			0
1403	9	3	17	78.5	78.5	8.67	8.67	16	16	No	No	Yes	Yes	Yes	No	No	No	No	Yes	3	Yes	1
1404	7	4	18	57.8	56	9.21	9.21	14.5	14.5	No	No	Yes	Yes	No	No	No	No	No	Yes	7	Yes	1
1405	15	4	10	69.3	69.5	7.7	7.7	14.5	14.1	No	No	Yes	Yes	Yes	No	No	No	No	No	7	Yes	0
1406	9	5	23	83.1	83.2	8.64	8.64	14.5	14	No	Yes	Yes	No	Yes	No	No	No	No	No	6	No	0
1407	12	5	1	51	51	3.2	3.2			No	No	Yes	Yes	Yes	No	No	No	No	No			0
1408	12	4	2	56.9	57	6.55	6.55			No	No	Yes	Yes	Yes	No	No	No	No	No			0
1409	7	3	9	68	68	6.9	6.9	14.5	14.5	No	No	Yes	Yes	Yes	No	No	No	No	Yes	5	Yes	2
1410	7	4	6	65	65.5	7.1	7.1	15.5	15.7	No	Yes	Yes	Yes	Yes	No	No	No	No	No	6	Yes	1
1411	10	5	23	79	78	9.78	9	16	16	No	No	Yes	Yes	Yes	No	No	No	No	No	6	Yes	0
1412	5	4	11	65	64	6.1	6.1	13.5	13	No	Yes	No	Yes	Yes	No	No	No	No	No	11	Yes	0
1413	10	3	11	76	76	10.2	10.2	18	18	No	No	Yes	Yes	Yes					Yes	10	Yes	1
1414	9	4	23	75	74	7.31	7.31	12.5	13	No	Yes	No	Yes	Yes					No	3	Yes	0
1415	12	4	16	72	73.1	6.65	6.65	14	14.4	No	No	Yes	Yes	Yes	No	No	No	No	No	6	Yes	0
1416	9	7	7	66.2	66.2	8.2	8.2	15	15	No	Yes	No	Yes	Yes	No	No	No	No	No	7	Yes	0
1417	11	4	1	54.2	54.2	5.1	5.8			No	No	Yes	Yes	Yes					No			0
1418	12	4	14	71	71.5	8.6	8.6			No	No	Yes	Yes	Yes	No	No	No	No	Yes	7	Yes	1
1419	8	9	1	46.6	46.1	4	4			No	No	Yes	Yes	Yes	No	No	No	No	No			0
1420	12	17	1	45	45	2.65	2.65			No	Yes	No	Yes	Yes					No			0
1421	15	5	2	57.2	57	4.9	4.9			No	Yes	No	Yes	Yes	No	No	No	No	No			0
1422	10	8	10	71	71	8.8	8.8	16	16	No	No	Yes	Yes	Yes	No	No	No	No	No	6	Yes	0
1423	10	5	5	62.5	62.5	6.55	6.55			No	Yes	No	Yes	Yes	No	No	No	No	No	4	Yes	0
1424	7	12	1	47	47	2.4	2.4			No	No	No	Yes	Yes					No			0
1425	9	6	13	64.5	64.5	6.9	6.9	13	13	No	No	No	Yes	Yes	No	No	No	No	No	4	Yes	0
1426	9	6	13	68.5	68.5	7.35	7.35	12.5	12.5	No	Yes	No	No	Yes	No	No	No	No	Yes	7	No	0
1427	5	4	18	80	80	11	11	16	16	No	Yes	No	Yes	Yes					No	7	Yes	0
1428	8	4	17	74.4	74.5	10.6	10.6	15.5	15.5	No	Yes	Yes	Yes	Yes	No	No	No	No	No	7	Yes	0
1429	12	5	16	71	71	10.55	10.55	16.5	16.5	No	No	Yes	Yes	Yes					Yes	7	Yes	0
1430	10	6	24	80	80	11.9	11.9	16.5	16.5	No	No	No	Yes	Yes	No	No	No	No	No	13	Yes	0
1431	10	5	18	72	72	9.19	9.19	16	16.4	No	Yes	No	Yes	Yes					No	7	Yes	0
1432	15	4	19	83	83	10.5	10.5	16	16	No	Yes	No	Yes	Yes	No	No	No	No	No	8	Yes	1
1433	10	5	20	80	80.2	9.6	9.6	15.5	16	No	No	Yes	Yes	Yes	No	No	No	No	No	7	Yes	0
1434	12	5	23	81.5	81.5	9.53	10	16.5	16.5	No	No	No	No	Yes	No	No	No	No	No	7	Yes	0
1435	7	5	10	66	66	7.45	7.51	14	14	No	No	Yes	Yes	Yes	No	No	No	No	Yes	6	Yes	4
1436	5	6	10	75.1	75	10.45	10.42	16	16	No	No	Yes	Yes	Yes	No	No	No	No	Yes	10	Yes	1
1437	11	9	13	73.1	73.1	8.51	8.51	14.5	14.5	No	No	No	Yes	Yes	No	No	No	No	Yes	6	No	0
1438	7	6	5	65	65.2	6.75	6.75			No	No	No	Yes	Yes					Yes			0
1439	10	3	12	75	75	8.7	8.7	16	16	No	No	Yes	Yes	Yes	No	No	No	No	Yes		No	3
1440	0	6	5	61	61.4	5.6	5.6			No	Yes	No	Yes	Yes	No	No	No	No	Yes			1
1441	7	3	5	62.4	62.5	5.4	5.55			No	No	Yes	No	Yes	No	No	No	No	Yes			9
1442	12	4	21	78	78	5.01	5.01	15	15	No	No	No	No	Yes	No	No	No	No	Yes	6	No	2
1443	10	8	23	88.1	88.2	10.15	10.15	15.5	15.6	No	Yes	No	Yes	Yes					Yes	6	No	2
1444	12	12	10	74.3	74.3	10.75	10.2	16.5	16.9	No	Yes	No	Yes	Yes					No	6	Yes	0
